# Supplementary material for: Gene expression, evolution, and the genetics of electrosensing in the smalltooth sawfish, Pristis pectinata
Source: Ecol Evol. 2024 Apr 29;14(5):e11260. doi: 10.1002/ece3.11260 (PMC11057056; doi:10.1002/ece3.11260)
Supplement: Supplementary file 1 — Appendix S1 [file ECE3-14-e11260-s003.zip]

Archive with 2 entries (2 files):
- Copy_of_Sawfish_supp_final.xlsx
- Jarva_etal_Sup_info_revised_final.docx
