# Supplementary material for: Gene expression, evolution, and the genetics of electrosensing in the smalltooth sawfish, Pristis pectinata
Source: Ecol Evol. 2024 Apr 29;14(5):e11260. doi: 10.1002/ece3.11260 (PMC11057056; doi:10.1002/ece3.11260)
Supplement: Supplementary file 1 — Appendix S1 [file ECE3-14-e11260-s003.zip › Copy_of_Sawfish_supp_final.xlsx]

## Sheet: Sheet1
gene name	Coordinates	cluster	Uncorrected P-value	Corrected P-value	percent sites	omega value	GRAVY change	GO terms
abhd17c	chr28 :26176189-26327707	1	1.11022e-16	7.77156e-16	0.095995	1557.7	-0.097	ABHD17C,GO:0016020,GO:0016787,GO:0042995,GO:0005768,GO:0005886,GO:0008474,GO:0098839,GO:0055038,GO:0043197,GO:0008474,GO:0002084,GO:0008474,GO:0005886,GO:0010008,GO:0099175,GO:0045211,GO:0030054,GO:0045202
ada	chr16:21290531-21339406	1	0.00284051	0.0312456	0.0501723	27.3253	0.099	ADA,GO:0031012,GO:0004222,GO:0030198,GO:0008237,GO:0006508,GO:0008270,GO:0004222,GO:0062023,GO:0005576,GO:0008233,GO:0008237,GO:0016787,GO:0046872,GO:0006508,GO:0031012,GO:0004222,GO:0030198,GO:0008237,GO:0006508,GO:0004222,GO:0005576,GO:0008233,GO:0008237,GO:0016787,GO:0046872
ambp	chr23:31207114-31207290	3	0.000193067	0.00135147	0.107661	100000	0.116	AMBP,GO:0004867,GO:0018298,GO:0005576,GO:0005576,GO:0010951,GO:0010951,GO:0009986,GO:0004867,GO:0005886,GO:0009986,GO:0004867,GO:0005886,GO:0004867,GO:0018298,GO:0005576,GO:0005576,GO:0010951,GO:0010951,GO:0004867,GO:0018298,GO:0005576,GO:0010951,GO:0010951,GO:0009986,GO:0004867
anxa1	chr7:79706429-79719333	1	0.00441956	0.0309369	0.0383361	3850	0.039	ANXA1,GO:0005509,GO:0005737,GO:0005509,GO:0005544,GO:0005509,GO:0005737,GO:0005509,GO:0005544,GO:0005509,GO:0005737,GO:0005509,GO:0005544,GO:0005737,GO:0005509,GO:0005544,GO:0005544,GO:0005509,GO:0005544,GO:0005509,GO:0005737,GO:0005509,GO:0005544,GO:0005509,GO:0005544,GO:0030216
apitd1	chr26:25084860-25106593	2	0.000135745	0.00122171	0.0654182	100000	0.175	APITD1,GO:0000776,GO:0046982,GO:0051382,GO:0005634,GO:0000775,GO:0051301,GO:0007049,GO:0006974,GO:0000776,GO:0006281,GO:0005694,GO:0005634,GO:0043240,GO:0003682,GO:0031297,GO:0000712,GO:0071821,GO:0071821,GO:0006281
arl6ip6	chr1:41579202-41593185	1	0.000940103	0.00658072	0.0399538	145	-0.084	ARL6IP6,GO:0016020,GO:0016021,GO:0008150,GO:0003674,GO:0016020,GO:0016021,GO:0008150,GO:0003674,GO:0008150,GO:0003674,GO:0016020,GO:0016021
asna1	chr31:923473-936606	1	0.0020761	0.0145327	0.0200831	12.1	0.009	ASNA1,GO:0016787,GO:0005524,GO:0016887,GO:0005524,GO:0005783,GO:0045048,GO:0005524,GO:0016887,GO:0005524,GO:0005737,GO:0005783,GO:0016787,GO:0000166,GO:0046872,GO:0006620,GO:0007416,GO:0005737,GO:0005783,GO:0006620,GO:0016887,GO:0043529,GO:0016787,GO:0005524,GO:0016887
atp6v1g1	chr23:684848-689678	3	0.00603498	0.0422448	0.0196071	100000	0.016	ATP6V1G1,GO:0016471,GO:0042626,GO:0016471,GO:1902600,GO:0006811,GO:0006811,GO:0016471,GO:0042626,GO:0016471,GO:1902600
b4galt4	chr4:74695439-74706647	1	0.000115184	0.000388044	0.0515498	23.489	0.127	B4GALT4,GO:0008378,GO:0005794,GO:0070085,GO:0016757,GO:0005975,GO:0016020,GO:0016021,GO:0016740,GO:0016757,GO:0005794,GO:0016020,GO:0032580,GO:0006486,GO:0070085,GO:0005794,GO:0008378,GO:0016757,GO:0005975,GO:0016020,GO:0016021,GO:0016740,GO:0016757,GO:0005794,GO:0006486,GO:0016020
bckdhb	chr10:26256777-26446105	2	0.000388044	0.0034924	0.0175405	100000	0.052	BCKDHB,GO:0007584,GO:0009083,GO:0005947,GO:0003824,GO:0007584,GO:0009083,GO:0005947,GO:0003824,GO:0007584,GO:0009083,GO:0005947,GO:0003824,GO:0033691,GO:0007155,GO:0005886,GO:0033691,GO:0007155,GO:0005886,GO:0005947,GO:0009083,GO:0007584,GO:0033691,GO:0007155,GO:0005886,GO:0033691
bnip3l	chr29:9944322-9961395	1	0.00695683	0.0486978	0.0302112	47.9	0.381	BNIP3L,GO:0097345,GO:0043067,GO:0051607,GO:0005635,GO:0005741,GO:0005783,GO:0005634,GO:0016021,GO:0005740,GO:0043065,GO:0016020,GO:0016020,GO:0016021,GO:0005739,GO:0001947,GO:0045822,GO:0043065,GO:0042802,GO:0005739,GO:0005634,GO:0005783,GO:0005741,GO:0005635,GO:0051607,GO:0043067
c1orf52	chr3:2768791-2771420	1	5.51473e-11	6.0662e-10	0.308083	100000	-0.182	C1ORF52,GO:0005575,GO:0008150,GO:0003674
ccdc77	chr15:6457731-6492118	1	0.000589063	0.00412344	0.237865	1660	0.635	CCDC103,GO:0030030,GO:0005737,GO:0042995,GO:0005929,GO:0031514,GO:0001947,GO:0007368,GO:0003351,GO:0003341,GO:0003341,GO:0003146,GO:0003143,GO:0003674,GO:0070286,GO:0090660,GO:0005737,GO:0005930,GO:0005737,GO:0031514,GO:0005576,GO:0005576,GO:0005576,GO:0007368,GO:0003351,GO:0036159
ccdc103	chr25:30646028-30656264	1	0	0	0.014368	460.572	-0.579	CCDC77,GO:0005813,GO:0008150,GO:0003674,GO:0008150,GO:0003674,GO:0005813,GO:0008150,GO:0003674,GO:0005813,GO:0005813,GO:0008150,GO:0003674
ccdc90b	chr11:42880977-42934041	1	3.67892e-10	2.57524e-09	0.0734886	687.56	-0.159	CCDC90B,GO:0005739,GO:0016020,GO:0016021,GO:0005739,GO:0016020,GO:0016021,GO:0005739,GO:0005739,GO:0005739,GO:0016020,GO:0016021,GO:0005739,GO:0016020,GO:0016021,GO:0005739,GO:0005739
cd3eap	chr35:6652283-6656255	1	9.01118e-10	8.11006e-09	0.254332	132.942	0.059	CD3EAP,GO:0005736,GO:0006360,GO:0005736,GO:0006360,GO:0005736,GO:0005736,GO:0006360,GO:0005736
chrna1	chr1:46353057-46353299	2	0.00350923	0.0245646	0.0998853	100000	0.237	CHRNA1,GO:0005216,GO:0005230,GO:0022848,GO:0045211,GO:0034220,GO:0016021,GO:0006811,GO:0045211,GO:0030054,GO:0045202,GO:0006811,GO:0005886,GO:0005886,GO:0016020,GO:0060079,GO:0060078,GO:0004888,GO:0015464,GO:0034220,GO:0005887,GO:0045202,GO:0043005,GO:0007271,GO:0007268,GO:0007165
crkl	chr17:6191703-6192515	1	0.000123013	0.000861094	0.020093	1458.87	-0.106	CRKL,GO:0005575,GO:0007520,GO:0007520,GO:0072114,GO:0035591,GO:0016477,GO:0007165,GO:0030971,GO:0070374
cuedc2	chr30:7774167-7807361	1	0.00687707	0.0481395	0.0476666	347.338	-0.429	CUEDC2,GO:0005634,GO:0005737,GO:0005634,GO:0005737,GO:0005634,GO:0005737,GO:0005634,GO:0005737,GO:0005634,GO:0005737,GO:0005634,GO:0005737
ddx18	chr1:31625552-31647555	1	0.000676178	0.00473324	0.0188415	16.7	-0.09	DDX18,GO:0000463,GO:0005730,GO:0005524,GO:0003676,GO:0003724,GO:0005524,GO:0004386,GO:0016787,GO:0000166,GO:0003723,GO:0003724,GO:0030099,GO:0030097,GO:0016887,GO:0005730,GO:0000463,GO:0005524,GO:0003676,GO:0003724,GO:0005524,GO:0004386,GO:0016787,GO:0000166,GO:0003723,GO:0003724
dgcr6	chr17:35860428-35868047	1	1.66832e-06	1.50149e-05	0.129218	16665.8	0.078	DGCR6,GO:0005575,GO:0008150,GO:0003674,GO:0005575,GO:0008150,GO:0003674
dnajc17	chr2:105359928-105360824	1	5.43893e-07	5.43893e-07	0.072911	73.8	-0.051	DNAJC17,GO:0003676,GO:0003723,GO:0003723,GO:0003676,GO:0003723,GO:0003723
dock11	chr8:52286005-52286306	1	6.50398e-05	0.000455278	0.356048	109.812	-0.129	DOCK11,GO:0005085,GO:0050790,GO:0050790,GO:0007264,GO:0005085,GO:0005085,GO:0050790,GO:0050790,GO:0007264,GO:0005085,GO:0007264,GO:0005085,GO:0050790,GO:0050790,GO:0005085
ebna1bp2	chr3:30243734-30264524	1	0.00241442	0.016901	0.031409	14.4828	0.011	EBNA1BP2,GO:0005634,GO:0042254,GO:0003674,GO:0005730,GO:0042273,GO:0030687,GO:0005730,GO:0006364,GO:0034399,GO:0042273,GO:0030687,GO:0005730,GO:0006364,GO:0034399,GO:0005634,GO:0042254,GO:0003674,GO:0005730,GO:0034399,GO:0006364,GO:0005730,GO:0030687,GO:0042273,GO:0005634,GO:0042254
efcab11	chr1:143147564-143242074	1	2.14807e-05	0.000150365	0.154364	105	0.17	EFCAB11,GO:0005509,GO:0005509,GO:0005509,GO:0005509,GO:0046872,GO:0005575
fibp	chr38:6698233-6729882	1	0.000709518	0.00496662	0.0504499	880.128	0.089	FIBP,GO:0005634,GO:0017134,GO:0008150,GO:0005634,GO:0017134,GO:0005634,GO:0016020,GO:0005515,GO:0005634,GO:0007368,GO:0007368,GO:0070121,GO:0070121,GO:0060271,GO:0060271,GO:0060026,GO:0005515,GO:0005634,GO:0012505,GO:0017134,GO:0005634,GO:0008150
gps1	chr18:19082469-19124952	2	1.28612e-08	9.00281e-08	0.0199179	100000	0.06	GPS1,GO:0048856,GO:0005634,GO:0005737,GO:0008180,GO:0000338,GO:0008180,GO:0008180,GO:0005634,GO:0005737,GO:0000338,GO:0008180,GO:0048856,GO:0005634,GO:0005737,GO:0048856,GO:0008180,GO:0000338,GO:0008180
haus2	chr1:81799582-81840572	1	8.44208e-09	8.44208e-09	0.196537	26.3512	0.046	HAUS2,GO:0005813,GO:0007098,GO:0007020,GO:1990498,GO:0051225,GO:0070652,GO:0031023,GO:0007098,GO:0070652,GO:0051225,GO:0070652,GO:0051225,GO:0005813,GO:0007098,GO:0007020,GO:1990498,GO:0051225,GO:0070652,GO:0031023,GO:0007098,GO:0005813,GO:0007098,GO:0007020,GO:1990498,GO:0051225
hm13	chr16:38494754-38533503	2	1.33515e-08	1.20164e-07	0.0429624	100000	-0.004	HM13,GO:0016020,GO:0016021,GO:0043523,GO:0016020,GO:0031090,GO:0033619,GO:0071556,GO:0071458,GO:0006465,GO:0042500,GO:0016021,GO:0004190,GO:0043523,GO:0016020,GO:0031090,GO:0033619,GO:0071556,GO:0071458,GO:0006465,GO:0042500,GO:0016021,GO:0004190,GO:0016020,GO:0016021
hoxa5	chr5:107612054-107613201	1	3.33067e-16	2.33147e-15	0.122815	988.838	-0.038	HOXA5,GO:0005634,GO:0003677,GO:0006357,GO:0005634,GO:0006355,GO:0000981,GO:0003677,GO:0003700,GO:0005634,GO:0003677,GO:0003677,GO:0005634,GO:0005634,GO:0009952,GO:0006357,GO:0000978,GO:0000981,GO:0005634,GO:0006355,GO:0000981,GO:0003677,GO:0003700,GO:0005634,GO:0003677,GO:0003677
hspb2	chr27:31105161-31105475	1	0.00252233	0.0176563	0.032472	1557.7	-0.013	HSPB2,GO:0003674,GO:0003674
jmjd6	chr18:21331564-21345617	1	0	0	0.081903	102.366	0.001	JMJD6,GO:0005634,GO:0005737,GO:0033749,GO:0006909,GO:0106140,GO:0032451,GO:0032452,GO:0002040,GO:0018395,GO:0005737,GO:0005654,GO:0006482,GO:0005730,GO:0003727,GO:0051260,GO:0048024,GO:0070079,GO:0070815,GO:0046872,GO:0051213,GO:0006397,GO:0006325,GO:0030154,GO:0005634,GO:0005737
kiaa0101	chr32:5853069-5855874	1	3.28125e-08	3.28125e-08	0.143846	798.159	0.005	KIAA0101,GO:0019985,GO:0005634,GO:0003682,GO:0006974,GO:0051726,GO:0005634,GO:0005737,GO:0005634,GO:0048471
lrrcc1	chr9:60983034-60988946	1	0.000510658	0.0035746	0.144766	94.3774	0.326	LRRCC1,GO:0005813,GO:0005737,GO:0008150,GO:0003674,GO:0005813,GO:0005737,GO:0008150,GO:0003674,GO:0005813,GO:0005737,GO:0008150,GO:0003674
mad2l1bp	chr10:97968432-97969046	2	0.00424378	0.038194	0.0697057	100000	0.617	MAD2L1BP,GO:0005634,GO:0005634,GO:0007096
mdfic	chr15:27221928-27256368	1	3.14704e-05	0.000220293	0.0919586	129.75	-0.058	MDFIC,
mea1	chr10:99211409-99215308	3	0.00338014	0.023661	0.0774814	20.9	-0.122	MEA1,GO:0007283,GO:0007283
med17	chr11:47932630-47958180	1	3.66835e-10	2.56784e-09	0.0465349	15.4223	0.034	MED17,GO:0006357,GO:0003712,GO:0016592,GO:0005634,GO:0005634,GO:0005634,GO:0006357,GO:0003712,GO:0016592,GO:0005634,GO:0005634,GO:0006357,GO:0003712,GO:0016592,GO:0005634,GO:0006357,GO:0003712,GO:0016592,GO:0070847
mfap3	chr7:8840912-8872102	2	0	0	0.152168	100000	0.176	MFAP3,GO:0016020,GO:0016021,GO:0005886,GO:0005886,GO:0016020,GO:0005886,GO:0016020,GO:0005886,GO:0016020,GO:0016021,GO:0005634,GO:0005737,GO:0005886,GO:0016020,GO:0016021,GO:0005886,GO:0005886,GO:0016020
mfsd12	chr24:28495711-28555631	2	0.000797449	0.00558214	0.0265065	100000	-0.039	MFSD12,GO:0005887,GO:0071702,GO:0015293,GO:0016021,GO:0008643,GO:0016020,GO:0016021,GO:0055085,GO:0016020,GO:0016021,GO:0055085,GO:0015293,GO:0016021,GO:0008643,GO:0015293,GO:0016021,GO:0008643,GO:0016020,GO:0016021,GO:0055085,GO:0005887,GO:0071702,GO:0016021,GO:0008643,GO:0015293
mocs3	chr3:126007253-126037439	1	0.000159558	0.00111691	0.0213389	102.195	-0.008	MOCS3,GO:0005524,GO:0005737,GO:0016740,GO:0000166,GO:0008152,GO:0003824,GO:0008033,GO:0046872,GO:0006777,GO:0061604,GO:0061605,GO:0005737,GO:0061604,GO:0061605,GO:0002098,GO:0034227,GO:0005737,GO:0006777,GO:0016779,GO:0016783,GO:0002143,GO:0005829,GO:0008641,GO:0004792,GO:0002143
mrpl32	chr5:83753613-83776479	1	0.000797449	0.00558214	0.0511833	844	0.309	MRPL32,GO:0006412,GO:0015934,GO:0003735,GO:0005840,GO:0005762,GO:0003735,GO:0003735,GO:0003735,GO:0005762,GO:0006412,GO:0015934,GO:0005840
naa35	chr15:6457731-6492118	1	3.69677e-09	2.58774e-08	0.0144505	430	0.537	NAA35,GO:0005737,GO:0017196,GO:0031417,GO:0005737,GO:0005737,GO:0048659,GO:0006474,GO:0031417,GO:0005737,GO:0005844,GO:0031417,GO:0017196,GO:0031417,GO:0005737,GO:0001756,GO:0008284,GO:0032006,GO:0048514,GO:0043066,GO:0005737
ndufaf5	chr3:89477779-89477934	1	0.00363578	0.0254505	0.159758	942	0.001	NDUFAF5,GO:0008168,GO:0032259,GO:0016020,GO:0016491,GO:0016740,GO:0005739,GO:0005743,GO:0005743,GO:0032981,GO:0005739,GO:0032981,GO:0030961,GO:0005739,GO:0008168,GO:0008168
nudcd3	chr29:19108648-19171507	1	3.60126e-05	0.000252088	0.0279777	29.9	-0.03	NUDCD3,GO:0005737,GO:0006457,GO:0051082,GO:0005737,GO:0006457,GO:0051082
parp3	chr6:50321624-50350781	2	0.00244142	0.0170899	0.0495128	100000	-0.041	PARP3,GO:0005634,GO:0016740,GO:0016757,GO:0071696,GO:0071696,GO:0090299,GO:0090299,GO:0005634,GO:0003950,GO:0006302,GO:0005730,GO:0003950,GO:0035861,GO:1990404,GO:0070212,GO:0006471,GO:0006302,GO:0003950,GO:0003950,GO:0006471,GO:0006302,GO:0003950,GO:0005634,GO:0016740,GO:0016757
pdlim1	chr30:4644614-4733395	1	5.56879e-07	3.89815e-06	0.152858	1851.86	-0.104	PDLIM1,GO:0030036,GO:0005912,GO:0001725,GO:0030018,GO:0007507,GO:0003779,GO:0031941,GO:0061061,GO:0051371,GO:0005856,GO:0046872,GO:0030018,GO:0048513,GO:0051371,GO:0061061,GO:0031941,GO:0003779,GO:0007507,GO:0030018,GO:0001725,GO:0005912,GO:0030036,GO:0005856,GO:0030036,GO:0005912
phyh	chr19:4138631-4163053	1	0.012544	0.112896	0.171864	49.1532	-0.009	PHYH,GO:0005737,GO:0005737,GO:0008150,GO:0003674,GO:0008150,GO:0003674,GO:0005737,GO:0005737,GO:0008150,GO:0003674,GO:0001561,GO:0048244,GO:0001561,GO:0048244,GO:0016491,GO:0046872,GO:0051213,GO:0005575
psme3	chr25:13053235-13080884	2	2.12053e-14	1.48437e-13	0.0917862	84.1	-0.07	PSME3,GO:0019884,GO:0005737,GO:0005654,GO:0010950,GO:0061136,GO:0061133,GO:2000045,GO:0008537,GO:0000502,GO:0005634,GO:0008150,GO:0003674,GO:0005634,GO:0005634,GO:0005634,GO:0005634,GO:0008150,GO:0003674,GO:0005634,GO:0005634,GO:0005634,GO:0008150,GO:0003674,GO:0005634,GO:0000502
rbm19	chr17:19559314-19713633	1	0.000813861	0.00569703	0.0155805	3846.12	0.016	RBM19,GO:0003723,GO:0003723,GO:0048546,GO:0003723,GO:0000398,GO:0003723,GO:0005730,GO:0016607,GO:0003676,GO:0000398,GO:0003723,GO:0005730,GO:0016607,GO:0003676,GO:0003723,GO:0003723,GO:0048546,GO:0003723,GO:0003676,GO:0003723,GO:0003723,GO:0048546,GO:0003723,GO:0000398,GO:0003723
rbm34	chr10:11288453-11307856	1	0.0031821	0.0222747	0.055637	23.9	-0.077	RBM34,GO:0003676,GO:0003723,GO:0003723,GO:0005575,GO:0003676,GO:0003723,GO:0005575,GO:0003723,GO:0003676,GO:0005575,GO:0003723,GO:0003723,GO:0005575,GO:0003723,GO:0003676,GO:0003723,GO:0003676,GO:0003723,GO:0005575,GO:0003723
rhbdd1	chr6:97321957-97359845	1	0.00536287	0.0375401	0.0838429	21.1702	-0.066	RHBDD1,GO:0016020,GO:0006508,GO:0006508,GO:0004252,GO:0016021,GO:0004252,GO:0016020,GO:0016021,GO:0004252,GO:0016021,GO:0004252,GO:0016020,GO:0016021,GO:0016020,GO:0006508,GO:0006508
rnmtl1	chr21:7634914-7645218	2	0.00158153	0.0110707	0.0262339	100000	0.054	RNMTL1,GO:0008168,GO:0008173,GO:0006396,GO:0008168,GO:0032259,GO:0016740,GO:0006364,GO:0005739,GO:0005739,GO:0001510,GO:0003723,GO:0008168,GO:0032259,GO:0016740,GO:0001510,GO:0005737,GO:0008168,GO:0008173,GO:0006396,GO:0003723,GO:0003723,GO:0001510,GO:0005737,GO:0008168,GO:0008173
sass6	chr7:71185890-71190946	2	0.000430226	0.00301158	0.197278	100000	0.097	RRP15,GO:0006364,GO:0003674,GO:0000470,GO:0000460,GO:0030687,GO:0006364
sdf2	chr17:37481274-37487235	1	2.97567e-08	3.86837e-07	0.116106	365.225	0.201	SASS6,GO:0043229,GO:0005737,GO:0007049,GO:0005856,GO:0005815,GO:0005856,GO:0005815,GO:0043229,GO:0005737,GO:0007049,GO:0005737,GO:0098536,GO:0098536,GO:0007099,GO:0005814,GO:0005814,GO:0007049,GO:0005856,GO:0000280,GO:0005813,GO:0007283,GO:0007052,GO:0051298,GO:0040016,GO:0005815
sec23b	chr3:98323909-98360324	1	2.06719e-05	0.000144703	0.0100045	40	0.023	SDF2,GO:0035269,GO:0004169,GO:0005783,GO:0005783,GO:0004169,GO:0035269,GO:0005783,GO:0004169,GO:0035269,GO:0005783,GO:0004169,GO:0035269,GO:0005783,GO:0004169,GO:0035269
sec62	chr6:109234125-109262573	2	3.25456e-07	2.2782e-06	0.0421292	100000	-0.156	SEC23B,GO:0090110,GO:0030127,GO:0005096,GO:0070971,GO:0006888,GO:0006886,GO:0008270,GO:0030127,GO:0090114,GO:0016192,GO:0005737,GO:0015031,GO:0005783,GO:0016020,GO:0031410,GO:0046872,GO:0051216,GO:0048821,GO:0048702,GO:0005789,GO:0005829,GO:0016020,GO:0012507,GO:0050790,GO:0005829
Sep2	chr17:10590534-10639850	2	1.67721e-07	2.18037e-06	0.0508071	100000	-0.121	SEC62,GO:0005789,GO:0016020,GO:0031204,GO:0005783,GO:0016020,GO:0015031,GO:0030176,GO:0015031,GO:0015031,GO:0005783,GO:0016020,GO:0016021,GO:0031204,GO:0005783,GO:0016020,GO:0015031,GO:0030176,GO:0005789,GO:0016020,GO:0015031,GO:0015031,GO:0005783,GO:0016020,GO:0016021
slc16a3	chr18:19456864-19463734	1	5.55112e-17	3.88578e-16	0.22893	1203.84	-0.08	SEP2,GO:0005525,GO:0016020,GO:0000166,GO:0042995,GO:0005886,GO:0005819,GO:0060170,GO:0032154,GO:0030496,GO:0017157,GO:0015630,GO:0032153,GO:0005940,GO:0003924,GO:0008021,GO:0031105,GO:0061640,GO:0060271,GO:0060090,GO:0034613,GO:0005525,GO:0051301,GO:0017157,GO:0015630,GO:0032153
slc25a10	chr18:6956119-6967344	3	0.00821618	0.0575133	0.0360987	100000	0.027	SLC16A3,GO:0008028,GO:0005887,GO:0022857,GO:0015718,GO:0055085,GO:0015129,GO:0016020,GO:0016021,GO:0008028,GO:0005887,GO:0016021,GO:0015718,GO:0016020,GO:0035873,GO:0016020,GO:0008028,GO:0005887,GO:0016021,GO:0015718,GO:0008028,GO:0005887,GO:0022857,GO:0015718,GO:0055085,GO:0015129
slc46a1	chr21:2750016-2755219	2	7.78821e-14	7.00939e-13	0.0282066	100000	0.329	SLC25A10,GO:0015297,GO:0015729,GO:0015709,GO:0008272,GO:0015116,GO:0015117,GO:0015131,GO:0015140,GO:0015141,GO:0071423,GO:0071422,GO:0035435,GO:0031966,GO:0006839,GO:0016020,GO:0016021,GO:1902358,GO:1902356,GO:0016020,GO:0016021,GO:0016020,GO:0016020,GO:0016021,GO:0016020,GO:0031966
slc9a3r1	chr18:39373244-39454368	3	0.00655806	0.0459064	0.0383037	32.0204	-0.006	SLC46A1,GO:0022857,GO:0055085,GO:0016020,GO:0016021,GO:0016020,GO:0055085,GO:0005542,GO:0016020,GO:0016021,GO:0016020,GO:0022857
spon2	chr2:20488156-20492048	1	1.14573e-06	8.0201e-06	0.216062	180	-0.196	SLC9A3R1,GO:0001726,GO:0030175,GO:0012505,GO:0005902,GO:0005102,GO:0043495,GO:0016324,GO:0072659,GO:0060090,GO:0016020,GO:0042995,GO:0016020,GO:0042995,GO:0021591,GO:0021591,GO:0006612,GO:0055078,GO:0071599,GO:0071599,GO:0043113,GO:0001726,GO:0030175,GO:0012505,GO:0005902,GO:0072659
stard9	chr1:82687764-82688177	2	0.000110886	0.000776204	0.0856387	100000	-0.314	SPON2,GO:0005576,GO:0046872,GO:0007155,GO:0007155,GO:0031012,GO:0031012,GO:0007155,GO:0031012,GO:0005576,GO:0007155,GO:0046872,GO:0031012,GO:0007155,GO:0031012,GO:0007155,GO:0046872,GO:0031012,GO:0005576,GO:0005576,GO:0007155,GO:0046872,GO:0031012,GO:0031012,GO:0007155,GO:0005576
tirap	chr27:5026164-5030332	2	1.19349e-14	1.31284e-13	0.0424416	100000	0.233	STARD9,GO:0008017,GO:0007018,GO:0008574,GO:0016887,GO:0003777,GO:0005874,GO:0005871,GO:0005524,GO:0000166,GO:0005874,GO:0003777,GO:0048731,GO:0005524,GO:0008017,GO:0007018,GO:0005524,GO:0000166,GO:0003774,GO:0005871,GO:0005874,GO:0003777,GO:0016887,GO:0008574,GO:0007018,GO:0008017
tmem115	chr6:52469484-52470335	2	1.47049e-13	1.32344e-12	0.0177402	100000	-0.252	TIRAP,GO:0035662,GO:0035663,GO:0032872,GO:0032760,GO:0005737,GO:0007249,GO:0005886,GO:2000343,GO:0045089,GO:0043123,GO:0007165,GO:0003953,GO:0005737,GO:0005737,GO:0035662,GO:0035663,GO:0032872,GO:0032760,GO:0005737,GO:0007249,GO:0005886,GO:2000343,GO:0045089,GO:0043123,GO:0007165
tmem70	chr9:83092116-83092952	2	0	0	0.18599	100000	-0.07	TMEM115,GO:0016021,GO:0016020,GO:0005794,GO:0006890,GO:0016021,GO:0006890,GO:0016020,GO:0016020,GO:0016021,GO:0016020,GO:0006890,GO:0005794,GO:0016021,GO:0006890,GO:0016020,GO:0016021,GO:0016020,GO:0005794,GO:0006890,GO:0016021,GO:0006890
tmod3	chr28:14459147-14485793	2	6.12623e-11	4.28836e-10	0.0365581	100000	-0.16	TMEM70,GO:0033615,GO:0032592,GO:0016020,GO:0016021,GO:0016020,GO:0016021,GO:0032592,GO:0033615
tnni1	chr20:25164026-25166678	1	0.000297873	0.00327661	0.439219	80.0158	-0.579	TNNI1,GO:0003674,GO:0060048,GO:0003009,GO:0006936,GO:0005861,GO:0005861,GO:0003674,GO:0006936,GO:0003009,GO:0060048,GO:0005861,GO:0007507,GO:0003674,GO:0060048,GO:0003009,GO:0006936,GO:0003674,GO:0006936,GO:0003009,GO:0060048,GO:0005861,GO:0006936,GO:0003009,GO:0060048,GO:0005861
tubgcp4	chr32:18175793-18197025	1	0	0	0.124557	942	0.051	TUBGCP4,GO:0005737,GO:0005874,GO:0005856,GO:0060221,GO:0042670,GO:0042670,GO:0005856,GO:0005813,GO:0005829,GO:0000278,GO:0005813,GO:0031122,GO:0000923,GO:0007020,GO:0043015,GO:0000930,GO:0051321,GO:0051225,GO:0051011,GO:0000226,GO:0005815,GO:0007020,GO:0043015,GO:0000922,GO:0051011
txndc15	chr4:25600827-25604773	2	8.0743e-08	7.26687e-07	0.0285124	297.266	0.366	TXNDC15,GO:0016020,GO:0003674,GO:0016021,GO:0016020,GO:0016021,GO:0005515,GO:0005634,GO:0009615,GO:0000976,GO:0000976,GO:0003674,GO:0050688,GO:0002376,GO:0005634,GO:0006357,GO:0000978,GO:0000981
ube2g1	chr17:25103458-25117107	2	3.31908e-05	0.000497862	0.0289967	100000	0.158	UBE2G1,GO:0043161,GO:0061631,GO:0006511,GO:0000209,GO:0005524,GO:0016740,GO:0000166,GO:0005524,GO:0043161,GO:0061631,GO:0006511,GO:0000209,GO:0005524,GO:0016740,GO:0000166,GO:0005524,GO:0043161,GO:0061631,GO:0006511,GO:0000209,GO:0016740,GO:0000166,GO:0005524,GO:0005524
ube2k	chr2:68580670-68622852	2	0.000504287	0.00453858	0.0240661	100000	0.076	UBE2K,GO:0000209,GO:0005634,GO:0061631,GO:0043161,GO:0005524,GO:0016740,GO:0000166,GO:0061631,GO:0005524,GO:0000209,GO:0005634,GO:0061631,GO:0043161,GO:0005524,GO:0016740,GO:0000166,GO:0061631,GO:0005524,GO:0061631,GO:0005524,GO:0000209,GO:0005634,GO:0061631,GO:0043161,GO:0005524
ubl3	chr8:77001518-77007454	1	3.29736e-14	3.6271e-13	0.119273	924.318	-0.077	UBL3,GO:0016020,GO:0003674,GO:0016020,GO:0016020,GO:0005886,GO:0003674,GO:0005886,GO:0016020,GO:0005886,GO:0016020,GO:0005886,GO:0003674,GO:0005886,GO:0016020,GO:0005886,GO:0016020,GO:0005886,GO:0005886,GO:0016020,GO:0005886
unc50	chr11:16710800-16713265	1	0.000882646	0.00617852	0.486062	525.454	-0.264	UNC50,GO:0016020,GO:0016021,GO:0016020,GO:0005637,GO:0005637,GO:0016020,GO:0016020,GO:0016021,GO:0030173,GO:0005634,GO:0016020,GO:0016021,GO:0003723,GO:0005794,GO:0005637,GO:0000139,GO:0005637,GO:0034394,GO:0003723
vgll4	chr6:19046757-19149546	2	4.95894e-07	3.47126e-06	0.0645597	167	0.024	VGLL4,GO:0001223,GO:0045892,GO:0006355,GO:0001223,GO:0045892,GO:0006355,GO:0035329,GO:0035329,GO:0001223,GO:0045892,GO:0001223,GO:0045892,GO:0006355,GO:0001223,GO:0045892,GO:0006355,GO:0005575,GO:0048701,GO:0048701,GO:0045892,GO:0001223,GO:0006355,GO:0035329
ythdf3	chr9:77354882-77356435	1	9.5024e-13	8.55216e-12	0.00995995	9750	-0.131	YTHDF3,GO:0061157,GO:1990247,GO:0003729,GO:0005737,GO:0003723,GO:0005737,GO:0003729,GO:1990247,GO:0061157,GO:0003723
zdhhc12	chr23:17617962-17618513	1	0	0	0.183507	361	-0.064	ZDHHC12,GO:0016020,GO:0016021,GO:0016740,GO:0016746,GO:0019706,GO:0016020,GO:0019706,GO:0016746,GO:0016409,GO:0018230,GO:0019706,GO:0005783,GO:0006612,GO:0005794,GO:0016409,GO:0016020,GO:0016021,GO:0016740,GO:0016746,GO:0019706,GO:0016020,GO:0019706,GO:0016746,GO:0018230,GO:0019706
zmat2	chr4:5166722-5194938	1	2.36592e-09	2.60251e-08	0.189016	63.8189	-0.217	ZMAT2,GO:0046872,GO:0000398,GO:0046540,GO:0000398,GO:0008270,GO:0003676,GO:0005681,GO:0005634,GO:0046540,GO:0000398,GO:0000398,GO:0008270,GO:0003676,GO:0005681,GO:0005634,GO:0046872
