# Supplementary material for: Gene expression, evolution, and the genetics of electrosensing in the smalltooth sawfish, Pristis pectinata
Source: Ecol Evol. 2024 Apr 29;14(5):e11260. doi: 10.1002/ece3.11260 (PMC11057056; doi:10.1002/ece3.11260)
Supplement: Supplementary file 2 — Appendix S2 [file ECE3-14-e11260-s006.zip]

Archive with 1 entries (1 files):
- ece311260-sup-0002-AppendixS2.gtf
