# Supplementary material for: Gene expression, evolution, and the genetics of electrosensing in the smalltooth sawfish, Pristis pectinata
Source: Ecol Evol. 2024 Apr 29;14(5):e11260. doi: 10.1002/ece3.11260 (PMC11057056; doi:10.1002/ece3.11260)
Supplement: Supplementary file 2 — Appendix S2 [file ECE3-14-e11260-s006.zip › ece311260-sup-0002-AppendixS2.gtf]

CM019855.1	Cufflinks	transcript	102957	104369	1000	.	.	gene_id "CUFF.1"; transcript_id "CUFF.1.1"; FPKM "0.0890889473"; frac "1.000000"; conf_lo "0.037458"; conf_hi "0.140720"; cov "3.213502";
CM019855.1	Cufflinks	exon	102957	104369	1000	.	.	gene_id "CUFF.1"; transcript_id "CUFF.1.1"; exon_number "1"; FPKM "0.0890889473"; frac "1.000000"; conf_lo "0.037458"; conf_hi "0.140720"; cov "3.213502";
CM019855.1	Cufflinks	transcript	304365	306564	1000	.	.	gene_id "CUFF.3"; transcript_id "CUFF.3.1"; FPKM "0.2660011055"; frac "1.000000"; conf_lo "0.196682"; conf_hi "0.335321"; cov "9.594850";
CM019855.1	Cufflinks	exon	304365	306564	1000	.	.	gene_id "CUFF.3"; transcript_id "CUFF.3.1"; exon_number "1"; FPKM "0.2660011055"; frac "1.000000"; conf_lo "0.196682"; conf_hi "0.335321"; cov "9.594850";
CM019855.1	Cufflinks	transcript	78790	98853	1000	-	.	gene_id "CUFF.2"; transcript_id "CUFF.2.1"; FPKM "4.1852560656"; frac "1.000000"; conf_lo "3.889538"; conf_hi "4.480975"; cov "150.965183";
CM019855.1	Cufflinks	exon	78790	80066	1000	-	.	gene_id "CUFF.2"; transcript_id "CUFF.2.1"; exon_number "1"; FPKM "4.1852560656"; frac "1.000000"; conf_lo "3.889538"; conf_hi "4.480975"; cov "150.965183";
CM019855.1	Cufflinks	exon	90402	90791	1000	-	.	gene_id "CUFF.2"; transcript_id "CUFF.2.1"; exon_number "2"; FPKM "4.1852560656"; frac "1.000000"; conf_lo "3.889538"; conf_hi "4.480975"; cov "150.965183";
CM019855.1	Cufflinks	exon	98613	98853	1000	-	.	gene_id "CUFF.2"; transcript_id "CUFF.2.1"; exon_number "3"; FPKM "4.1852560656"; frac "1.000000"; conf_lo "3.889538"; conf_hi "4.480975"; cov "150.965183";
CM019855.1	Cufflinks	transcript	98971	100353	1000	.	.	gene_id "CUFF.4"; transcript_id "CUFF.4.1"; FPKM "0.0991686827"; frac "1.000000"; conf_lo "0.044160"; conf_hi "0.154178"; cov "3.577085";
CM019855.1	Cufflinks	exon	98971	100353	1000	.	.	gene_id "CUFF.4"; transcript_id "CUFF.4.1"; exon_number "1"; FPKM "0.0991686827"; frac "1.000000"; conf_lo "0.044160"; conf_hi "0.154178"; cov "3.577085";
CM019855.1	Cufflinks	transcript	406416	409143	1000	.	.	gene_id "CUFF.5"; transcript_id "CUFF.5.1"; FPKM "0.1400240631"; frac "1.000000"; conf_lo "0.095732"; conf_hi "0.184316"; cov "5.050768";
CM019855.1	Cufflinks	exon	406416	409143	1000	.	.	gene_id "CUFF.5"; transcript_id "CUFF.5.1"; exon_number "1"; FPKM "0.1400240631"; frac "1.000000"; conf_lo "0.095732"; conf_hi "0.184316"; cov "5.050768";
CM019855.1	Cufflinks	transcript	306800	313598	1000	-	.	gene_id "CUFF.6"; transcript_id "CUFF.6.1"; FPKM "1.0626222043"; frac "0.745722"; conf_lo "0.851954"; conf_hi "1.273291"; cov "38.329544";
CM019855.1	Cufflinks	exon	306800	308112	1000	-	.	gene_id "CUFF.6"; transcript_id "CUFF.6.1"; exon_number "1"; FPKM "1.0626222043"; frac "0.745722"; conf_lo "0.851954"; conf_hi "1.273291"; cov "38.329544";
CM019855.1	Cufflinks	exon	313557	313598	1000	-	.	gene_id "CUFF.6"; transcript_id "CUFF.6.1"; exon_number "2"; FPKM "1.0626222043"; frac "0.745722"; conf_lo "0.851954"; conf_hi "1.273291"; cov "38.329544";
CM019855.1	Cufflinks	transcript	306800	308246	1000	.	.	gene_id "CUFF.7"; transcript_id "CUFF.7.1"; FPKM "0.3334551212"; frac "0.254278"; conf_lo "0.200646"; conf_hi "0.466264"; cov "12.027965";
CM019855.1	Cufflinks	exon	306800	308246	1000	.	.	gene_id "CUFF.7"; transcript_id "CUFF.7.1"; exon_number "1"; FPKM "0.3334551212"; frac "0.254278"; conf_lo "0.200646"; conf_hi "0.466264"; cov "12.027965";
CM019855.1	Cufflinks	transcript	312096	312490	1000	.	.	gene_id "CUFF.9"; transcript_id "CUFF.9.1"; FPKM "1.2028965798"; frac "1.000000"; conf_lo "0.582047"; conf_hi "1.823746"; cov "43.389341";
CM019855.1	Cufflinks	exon	312096	312490	1000	.	.	gene_id "CUFF.9"; transcript_id "CUFF.9.1"; exon_number "1"; FPKM "1.2028965798"; frac "1.000000"; conf_lo "0.582047"; conf_hi "1.823746"; cov "43.389341";
CM019855.1	Cufflinks	transcript	482260	483706	1000	.	.	gene_id "CUFF.10"; transcript_id "CUFF.10.1"; FPKM "0.0720539700"; frac "1.000000"; conf_lo "0.025530"; conf_hi "0.118578"; cov "2.599038";
CM019855.1	Cufflinks	exon	482260	483706	1000	.	.	gene_id "CUFF.10"; transcript_id "CUFF.10.1"; exon_number "1"; FPKM "0.0720539700"; frac "1.000000"; conf_lo "0.025530"; conf_hi "0.118578"; cov "2.599038";
CM019855.1	Cufflinks	transcript	484958	485873	1000	.	.	gene_id "CUFF.11"; transcript_id "CUFF.11.1"; FPKM "0.1467846997"; frac "1.000000"; conf_lo "0.058270"; conf_hi "0.235299"; cov "5.294629";
CM019855.1	Cufflinks	exon	484958	485873	1000	.	.	gene_id "CUFF.11"; transcript_id "CUFF.11.1"; exon_number "1"; FPKM "0.1467846997"; frac "1.000000"; conf_lo "0.058270"; conf_hi "0.235299"; cov "5.294629";
CM019855.1	Cufflinks	transcript	334923	406222	1000	-	.	gene_id "CUFF.8"; transcript_id "CUFF.8.1"; FPKM "0.4035648124"; frac "0.888159"; conf_lo "0.331896"; conf_hi "0.475234"; cov "14.388584";
CM019855.1	Cufflinks	exon	334923	335549	1000	-	.	gene_id "CUFF.8"; transcript_id "CUFF.8.1"; exon_number "1"; FPKM "0.4035648124"; frac "0.888159"; conf_lo "0.331896"; conf_hi "0.475234"; cov "14.388584";
CM019855.1	Cufflinks	exon	355345	355537	1000	-	.	gene_id "CUFF.8"; transcript_id "CUFF.8.1"; exon_number "2"; FPKM "0.4035648124"; frac "0.888159"; conf_lo "0.331896"; conf_hi "0.475234"; cov "14.388584";
CM019855.1	Cufflinks	exon	392882	393037	1000	-	.	gene_id "CUFF.8"; transcript_id "CUFF.8.1"; exon_number "3"; FPKM "0.4035648124"; frac "0.888159"; conf_lo "0.331896"; conf_hi "0.475234"; cov "14.388584";
CM019855.1	Cufflinks	exon	403758	406222	1000	-	.	gene_id "CUFF.8"; transcript_id "CUFF.8.1"; exon_number "4"; FPKM "0.4035648124"; frac "0.888159"; conf_lo "0.331896"; conf_hi "0.475234"; cov "14.388584";
CM019855.1	Cufflinks	transcript	334923	406222	134	-	.	gene_id "CUFF.8"; transcript_id "CUFF.8.2"; FPKM "0.0541374883"; frac "0.111841"; conf_lo "0.019195"; conf_hi "0.089080"; cov "1.930202";
CM019855.1	Cufflinks	exon	334923	335549	134	-	.	gene_id "CUFF.8"; transcript_id "CUFF.8.2"; exon_number "1"; FPKM "0.0541374883"; frac "0.111841"; conf_lo "0.019195"; conf_hi "0.089080"; cov "1.930202";
CM019855.1	Cufflinks	exon	392882	393037	134	-	.	gene_id "CUFF.8"; transcript_id "CUFF.8.2"; exon_number "2"; FPKM "0.0541374883"; frac "0.111841"; conf_lo "0.019195"; conf_hi "0.089080"; cov "1.930202";
CM019855.1	Cufflinks	exon	403758	406222	134	-	.	gene_id "CUFF.8"; transcript_id "CUFF.8.2"; exon_number "3"; FPKM "0.0541374883"; frac "0.111841"; conf_lo "0.019195"; conf_hi "0.089080"; cov "1.930202";
CM019855.1	Cufflinks	transcript	416742	481730	1000	+	.	gene_id "CUFF.12"; transcript_id "CUFF.12.1"; FPKM "7.2956005967"; frac "1.000000"; conf_lo "6.849707"; conf_hi "7.741494"; cov "263.157537";
CM019855.1	Cufflinks	exon	416742	417354	1000	+	.	gene_id "CUFF.12"; transcript_id "CUFF.12.1"; exon_number "1"; FPKM "7.2956005967"; frac "1.000000"; conf_lo "6.849707"; conf_hi "7.741494"; cov "263.157537";
CM019855.1	Cufflinks	exon	423271	423321	1000	+	.	gene_id "CUFF.12"; transcript_id "CUFF.12.1"; exon_number "2"; FPKM "7.2956005967"; frac "1.000000"; conf_lo "6.849707"; conf_hi "7.741494"; cov "263.157537";
CM019855.1	Cufflinks	exon	431907	432182	1000	+	.	gene_id "CUFF.12"; transcript_id "CUFF.12.1"; exon_number "3"; FPKM "7.2956005967"; frac "1.000000"; conf_lo "6.849707"; conf_hi "7.741494"; cov "263.157537";
CM019855.1	Cufflinks	exon	433432	433482	1000	+	.	gene_id "CUFF.12"; transcript_id "CUFF.12.1"; exon_number "4"; FPKM "7.2956005967"; frac "1.000000"; conf_lo "6.849707"; conf_hi "7.741494"; cov "263.157537";
CM019855.1	Cufflinks	exon	438400	438583	1000	+	.	gene_id "CUFF.12"; transcript_id "CUFF.12.1"; exon_number "5"; FPKM "7.2956005967"; frac "1.000000"; conf_lo "6.849707"; conf_hi "7.741494"; cov "263.157537";
CM019855.1	Cufflinks	exon	439122	439272	1000	+	.	gene_id "CUFF.12"; transcript_id "CUFF.12.1"; exon_number "6"; FPKM "7.2956005967"; frac "1.000000"; conf_lo "6.849707"; conf_hi "7.741494"; cov "263.157537";
CM019855.1	Cufflinks	exon	439639	439800	1000	+	.	gene_id "CUFF.12"; transcript_id "CUFF.12.1"; exon_number "7"; FPKM "7.2956005967"; frac "1.000000"; conf_lo "6.849707"; conf_hi "7.741494"; cov "263.157537";
CM019855.1	Cufflinks	exon	441159	441224	1000	+	.	gene_id "CUFF.12"; transcript_id "CUFF.12.1"; exon_number "8"; FPKM "7.2956005967"; frac "1.000000"; conf_lo "6.849707"; conf_hi "7.741494"; cov "263.157537";
CM019855.1	Cufflinks	exon	446616	446756	1000	+	.	gene_id "CUFF.12"; transcript_id "CUFF.12.1"; exon_number "9"; FPKM "7.2956005967"; frac "1.000000"; conf_lo "6.849707"; conf_hi "7.741494"; cov "263.157537";
CM019855.1	Cufflinks	exon	447745	447963	1000	+	.	gene_id "CUFF.12"; transcript_id "CUFF.12.1"; exon_number "10"; FPKM "7.2956005967"; frac "1.000000"; conf_lo "6.849707"; conf_hi "7.741494"; cov "263.157537";
CM019855.1	Cufflinks	exon	458125	458195	1000	+	.	gene_id "CUFF.12"; transcript_id "CUFF.12.1"; exon_number "11"; FPKM "7.2956005967"; frac "1.000000"; conf_lo "6.849707"; conf_hi "7.741494"; cov "263.157537";
CM019855.1	Cufflinks	exon	461594	461696	1000	+	.	gene_id "CUFF.12"; transcript_id "CUFF.12.1"; exon_number "12"; FPKM "7.2956005967"; frac "1.000000"; conf_lo "6.849707"; conf_hi "7.741494"; cov "263.157537";
CM019855.1	Cufflinks	exon	472329	472511	1000	+	.	gene_id "CUFF.12"; transcript_id "CUFF.12.1"; exon_number "13"; FPKM "7.2956005967"; frac "1.000000"; conf_lo "6.849707"; conf_hi "7.741494"; cov "263.157537";
CM019855.1	Cufflinks	exon	472987	473087	1000	+	.	gene_id "CUFF.12"; transcript_id "CUFF.12.1"; exon_number "14"; FPKM "7.2956005967"; frac "1.000000"; conf_lo "6.849707"; conf_hi "7.741494"; cov "263.157537";
CM019855.1	Cufflinks	exon	478151	478257	1000	+	.	gene_id "CUFF.12"; transcript_id "CUFF.12.1"; exon_number "15"; FPKM "7.2956005967"; frac "1.000000"; conf_lo "6.849707"; conf_hi "7.741494"; cov "263.157537";
CM019855.1	Cufflinks	exon	481631	481730	1000	+	.	gene_id "CUFF.12"; transcript_id "CUFF.12.1"; exon_number "16"; FPKM "7.2956005967"; frac "1.000000"; conf_lo "6.849707"; conf_hi "7.741494"; cov "263.157537";
CM019855.1	Cufflinks	transcript	104730	301754	1000	+	.	gene_id "CUFF.21"; transcript_id "CUFF.21.1"; FPKM "11.3935587690"; frac "1.000000"; conf_lo "10.755329"; conf_hi "12.031788"; cov "399.378289";
CM019855.1	Cufflinks	exon	104730	104907	1000	+	.	gene_id "CUFF.21"; transcript_id "CUFF.21.1"; exon_number "1"; FPKM "11.3935587690"; frac "1.000000"; conf_lo "10.755329"; conf_hi "12.031788"; cov "399.378289";
CM019855.1	Cufflinks	exon	124629	124742	1000	+	.	gene_id "CUFF.21"; transcript_id "CUFF.21.1"; exon_number "2"; FPKM "11.3935587690"; frac "1.000000"; conf_lo "10.755329"; conf_hi "12.031788"; cov "399.378289";
CM019855.1	Cufflinks	exon	133481	133664	1000	+	.	gene_id "CUFF.21"; transcript_id "CUFF.21.1"; exon_number "3"; FPKM "11.3935587690"; frac "1.000000"; conf_lo "10.755329"; conf_hi "12.031788"; cov "399.378289";
CM019855.1	Cufflinks	exon	138144	138192	1000	+	.	gene_id "CUFF.21"; transcript_id "CUFF.21.1"; exon_number "4"; FPKM "11.3935587690"; frac "1.000000"; conf_lo "10.755329"; conf_hi "12.031788"; cov "399.378289";
CM019855.1	Cufflinks	exon	161908	162030	1000	+	.	gene_id "CUFF.21"; transcript_id "CUFF.21.1"; exon_number "5"; FPKM "11.3935587690"; frac "1.000000"; conf_lo "10.755329"; conf_hi "12.031788"; cov "399.378289";
CM019855.1	Cufflinks	exon	178582	178758	1000	+	.	gene_id "CUFF.21"; transcript_id "CUFF.21.1"; exon_number "6"; FPKM "11.3935587690"; frac "1.000000"; conf_lo "10.755329"; conf_hi "12.031788"; cov "399.378289";
CM019855.1	Cufflinks	exon	186604	186718	1000	+	.	gene_id "CUFF.21"; transcript_id "CUFF.21.1"; exon_number "7"; FPKM "11.3935587690"; frac "1.000000"; conf_lo "10.755329"; conf_hi "12.031788"; cov "399.378289";
CM019855.1	Cufflinks	exon	190936	191074	1000	+	.	gene_id "CUFF.21"; transcript_id "CUFF.21.1"; exon_number "8"; FPKM "11.3935587690"; frac "1.000000"; conf_lo "10.755329"; conf_hi "12.031788"; cov "399.378289";
CM019855.1	Cufflinks	exon	195003	195115	1000	+	.	gene_id "CUFF.21"; transcript_id "CUFF.21.1"; exon_number "9"; FPKM "11.3935587690"; frac "1.000000"; conf_lo "10.755329"; conf_hi "12.031788"; cov "399.378289";
CM019855.1	Cufflinks	exon	198103	198165	1000	+	.	gene_id "CUFF.21"; transcript_id "CUFF.21.1"; exon_number "10"; FPKM "11.3935587690"; frac "1.000000"; conf_lo "10.755329"; conf_hi "12.031788"; cov "399.378289";
CM019855.1	Cufflinks	exon	202833	202970	1000	+	.	gene_id "CUFF.21"; transcript_id "CUFF.21.1"; exon_number "11"; FPKM "11.3935587690"; frac "1.000000"; conf_lo "10.755329"; conf_hi "12.031788"; cov "399.378289";
CM019855.1	Cufflinks	exon	203267	203357	1000	+	.	gene_id "CUFF.21"; transcript_id "CUFF.21.1"; exon_number "12"; FPKM "11.3935587690"; frac "1.000000"; conf_lo "10.755329"; conf_hi "12.031788"; cov "399.378289";
CM019855.1	Cufflinks	exon	209950	210077	1000	+	.	gene_id "CUFF.21"; transcript_id "CUFF.21.1"; exon_number "13"; FPKM "11.3935587690"; frac "1.000000"; conf_lo "10.755329"; conf_hi "12.031788"; cov "399.378289";
CM019855.1	Cufflinks	exon	215007	215203	1000	+	.	gene_id "CUFF.21"; transcript_id "CUFF.21.1"; exon_number "14"; FPKM "11.3935587690"; frac "1.000000"; conf_lo "10.755329"; conf_hi "12.031788"; cov "399.378289";
CM019855.1	Cufflinks	exon	227107	227191	1000	+	.	gene_id "CUFF.21"; transcript_id "CUFF.21.1"; exon_number "15"; FPKM "11.3935587690"; frac "1.000000"; conf_lo "10.755329"; conf_hi "12.031788"; cov "399.378289";
CM019855.1	Cufflinks	exon	235381	235450	1000	+	.	gene_id "CUFF.21"; transcript_id "CUFF.21.1"; exon_number "16"; FPKM "11.3935587690"; frac "1.000000"; conf_lo "10.755329"; conf_hi "12.031788"; cov "399.378289";
CM019855.1	Cufflinks	exon	268628	268737	1000	+	.	gene_id "CUFF.21"; transcript_id "CUFF.21.1"; exon_number "17"; FPKM "11.3935587690"; frac "1.000000"; conf_lo "10.755329"; conf_hi "12.031788"; cov "399.378289";
CM019855.1	Cufflinks	exon	278774	278869	1000	+	.	gene_id "CUFF.21"; transcript_id "CUFF.21.1"; exon_number "18"; FPKM "11.3935587690"; frac "1.000000"; conf_lo "10.755329"; conf_hi "12.031788"; cov "399.378289";
CM019855.1	Cufflinks	exon	292983	293050	1000	+	.	gene_id "CUFF.21"; transcript_id "CUFF.21.1"; exon_number "19"; FPKM "11.3935587690"; frac "1.000000"; conf_lo "10.755329"; conf_hi "12.031788"; cov "399.378289";
CM019855.1	Cufflinks	exon	299698	299766	1000	+	.	gene_id "CUFF.21"; transcript_id "CUFF.21.1"; exon_number "20"; FPKM "11.3935587690"; frac "1.000000"; conf_lo "10.755329"; conf_hi "12.031788"; cov "399.378289";
CM019855.1	Cufflinks	exon	301697	301754	1000	+	.	gene_id "CUFF.21"; transcript_id "CUFF.21.1"; exon_number "21"; FPKM "11.3935587690"; frac "1.000000"; conf_lo "10.755329"; conf_hi "12.031788"; cov "399.378289";
CM019855.1	Cufflinks	transcript	705861	706451	1000	.	.	gene_id "CUFF.22"; transcript_id "CUFF.22.1"; FPKM "0.3340269278"; frac "1.000000"; conf_lo "0.140445"; conf_hi "0.527609"; cov "12.048590";
CM019855.1	Cufflinks	exon	705861	706451	1000	.	.	gene_id "CUFF.22"; transcript_id "CUFF.22.1"; exon_number "1"; FPKM "0.3340269278"; frac "1.000000"; conf_lo "0.140445"; conf_hi "0.527609"; cov "12.048590";
CM019855.1	Cufflinks	transcript	711119	712993	1000	.	.	gene_id "CUFF.23"; transcript_id "CUFF.23.1"; FPKM "0.1787162167"; frac "1.000000"; conf_lo "0.116852"; conf_hi "0.240580"; cov "6.446422";
CM019855.1	Cufflinks	exon	711119	712993	1000	.	.	gene_id "CUFF.23"; transcript_id "CUFF.23.1"; exon_number "1"; FPKM "0.1787162167"; frac "1.000000"; conf_lo "0.116852"; conf_hi "0.240580"; cov "6.446422";
CM019855.1	Cufflinks	transcript	708557	710137	1000	.	.	gene_id "CUFF.24"; transcript_id "CUFF.24.1"; FPKM "0.2388692660"; frac "1.000000"; conf_lo "0.159518"; conf_hi "0.318220"; cov "8.616185";
CM019855.1	Cufflinks	exon	708557	710137	1000	.	.	gene_id "CUFF.24"; transcript_id "CUFF.24.1"; exon_number "1"; FPKM "0.2388692660"; frac "1.000000"; conf_lo "0.159518"; conf_hi "0.318220"; cov "8.616185";
CM019855.1	Cufflinks	transcript	672663	673811	1000	.	.	gene_id "CUFF.25"; transcript_id "CUFF.25.1"; FPKM "0.1068431965"; frac "1.000000"; conf_lo "0.042414"; conf_hi "0.171272"; cov "3.853911";
CM019855.1	Cufflinks	exon	672663	673811	1000	.	.	gene_id "CUFF.25"; transcript_id "CUFF.25.1"; exon_number "1"; FPKM "0.1068431965"; frac "1.000000"; conf_lo "0.042414"; conf_hi "0.171272"; cov "3.853911";
CM019855.1	Cufflinks	transcript	710241	710913	1000	.	.	gene_id "CUFF.26"; transcript_id "CUFF.26.1"; FPKM "0.4591231056"; frac "1.000000"; conf_lo "0.258745"; conf_hi "0.659501"; cov "15.377978";
CM019855.1	Cufflinks	exon	710241	710913	1000	.	.	gene_id "CUFF.26"; transcript_id "CUFF.26.1"; exon_number "1"; FPKM "0.4591231056"; frac "1.000000"; conf_lo "0.258745"; conf_hi "0.659501"; cov "15.377978";
CM019855.1	Cufflinks	transcript	567330	665411	325	+	.	gene_id "CUFF.27"; transcript_id "CUFF.27.1"; FPKM "0.4277262035"; frac "0.263602"; conf_lo "0.355601"; conf_hi "0.499851"; cov "15.428390";
CM019855.1	Cufflinks	exon	567330	567814	325	+	.	gene_id "CUFF.27"; transcript_id "CUFF.27.1"; exon_number "1"; FPKM "0.4277262035"; frac "0.263602"; conf_lo "0.355601"; conf_hi "0.499851"; cov "15.428390";
CM019855.1	Cufflinks	exon	568205	568320	325	+	.	gene_id "CUFF.27"; transcript_id "CUFF.27.1"; exon_number "2"; FPKM "0.4277262035"; frac "0.263602"; conf_lo "0.355601"; conf_hi "0.499851"; cov "15.428390";
CM019855.1	Cufflinks	exon	585890	585988	325	+	.	gene_id "CUFF.27"; transcript_id "CUFF.27.1"; exon_number "3"; FPKM "0.4277262035"; frac "0.263602"; conf_lo "0.355601"; conf_hi "0.499851"; cov "15.428390";
CM019855.1	Cufflinks	exon	586683	586825	325	+	.	gene_id "CUFF.27"; transcript_id "CUFF.27.1"; exon_number "4"; FPKM "0.4277262035"; frac "0.263602"; conf_lo "0.355601"; conf_hi "0.499851"; cov "15.428390";
CM019855.1	Cufflinks	exon	592005	592192	325	+	.	gene_id "CUFF.27"; transcript_id "CUFF.27.1"; exon_number "5"; FPKM "0.4277262035"; frac "0.263602"; conf_lo "0.355601"; conf_hi "0.499851"; cov "15.428390";
CM019855.1	Cufflinks	exon	592607	592741	325	+	.	gene_id "CUFF.27"; transcript_id "CUFF.27.1"; exon_number "6"; FPKM "0.4277262035"; frac "0.263602"; conf_lo "0.355601"; conf_hi "0.499851"; cov "15.428390";
CM019855.1	Cufflinks	exon	599244	599368	325	+	.	gene_id "CUFF.27"; transcript_id "CUFF.27.1"; exon_number "7"; FPKM "0.4277262035"; frac "0.263602"; conf_lo "0.355601"; conf_hi "0.499851"; cov "15.428390";
CM019855.1	Cufflinks	exon	599504	599517	325	+	.	gene_id "CUFF.27"; transcript_id "CUFF.27.1"; exon_number "8"; FPKM "0.4277262035"; frac "0.263602"; conf_lo "0.355601"; conf_hi "0.499851"; cov "15.428390";
CM019855.1	Cufflinks	exon	601865	601949	325	+	.	gene_id "CUFF.27"; transcript_id "CUFF.27.1"; exon_number "9"; FPKM "0.4277262035"; frac "0.263602"; conf_lo "0.355601"; conf_hi "0.499851"; cov "15.428390";
CM019855.1	Cufflinks	exon	602315	602418	325	+	.	gene_id "CUFF.27"; transcript_id "CUFF.27.1"; exon_number "10"; FPKM "0.4277262035"; frac "0.263602"; conf_lo "0.355601"; conf_hi "0.499851"; cov "15.428390";
CM019855.1	Cufflinks	exon	602813	602942	325	+	.	gene_id "CUFF.27"; transcript_id "CUFF.27.1"; exon_number "11"; FPKM "0.4277262035"; frac "0.263602"; conf_lo "0.355601"; conf_hi "0.499851"; cov "15.428390";
CM019855.1	Cufflinks	exon	604353	604471	325	+	.	gene_id "CUFF.27"; transcript_id "CUFF.27.1"; exon_number "12"; FPKM "0.4277262035"; frac "0.263602"; conf_lo "0.355601"; conf_hi "0.499851"; cov "15.428390";
CM019855.1	Cufflinks	exon	607431	607577	325	+	.	gene_id "CUFF.27"; transcript_id "CUFF.27.1"; exon_number "13"; FPKM "0.4277262035"; frac "0.263602"; conf_lo "0.355601"; conf_hi "0.499851"; cov "15.428390";
CM019855.1	Cufflinks	exon	608180	608280	325	+	.	gene_id "CUFF.27"; transcript_id "CUFF.27.1"; exon_number "14"; FPKM "0.4277262035"; frac "0.263602"; conf_lo "0.355601"; conf_hi "0.499851"; cov "15.428390";
CM019855.1	Cufflinks	exon	608470	608536	325	+	.	gene_id "CUFF.27"; transcript_id "CUFF.27.1"; exon_number "15"; FPKM "0.4277262035"; frac "0.263602"; conf_lo "0.355601"; conf_hi "0.499851"; cov "15.428390";
CM019855.1	Cufflinks	exon	609403	609495	325	+	.	gene_id "CUFF.27"; transcript_id "CUFF.27.1"; exon_number "16"; FPKM "0.4277262035"; frac "0.263602"; conf_lo "0.355601"; conf_hi "0.499851"; cov "15.428390";
CM019855.1	Cufflinks	exon	609728	609796	325	+	.	gene_id "CUFF.27"; transcript_id "CUFF.27.1"; exon_number "17"; FPKM "0.4277262035"; frac "0.263602"; conf_lo "0.355601"; conf_hi "0.499851"; cov "15.428390";
CM019855.1	Cufflinks	exon	609891	609973	325	+	.	gene_id "CUFF.27"; transcript_id "CUFF.27.1"; exon_number "18"; FPKM "0.4277262035"; frac "0.263602"; conf_lo "0.355601"; conf_hi "0.499851"; cov "15.428390";
CM019855.1	Cufflinks	exon	610994	611106	325	+	.	gene_id "CUFF.27"; transcript_id "CUFF.27.1"; exon_number "19"; FPKM "0.4277262035"; frac "0.263602"; conf_lo "0.355601"; conf_hi "0.499851"; cov "15.428390";
CM019855.1	Cufflinks	exon	611553	611633	325	+	.	gene_id "CUFF.27"; transcript_id "CUFF.27.1"; exon_number "20"; FPKM "0.4277262035"; frac "0.263602"; conf_lo "0.355601"; conf_hi "0.499851"; cov "15.428390";
CM019855.1	Cufflinks	exon	613713	613837	325	+	.	gene_id "CUFF.27"; transcript_id "CUFF.27.1"; exon_number "21"; FPKM "0.4277262035"; frac "0.263602"; conf_lo "0.355601"; conf_hi "0.499851"; cov "15.428390";
CM019855.1	Cufflinks	exon	617260	617374	325	+	.	gene_id "CUFF.27"; transcript_id "CUFF.27.1"; exon_number "22"; FPKM "0.4277262035"; frac "0.263602"; conf_lo "0.355601"; conf_hi "0.499851"; cov "15.428390";
CM019855.1	Cufflinks	exon	623345	623451	325	+	.	gene_id "CUFF.27"; transcript_id "CUFF.27.1"; exon_number "23"; FPKM "0.4277262035"; frac "0.263602"; conf_lo "0.355601"; conf_hi "0.499851"; cov "15.428390";
CM019855.1	Cufflinks	exon	623935	624189	325	+	.	gene_id "CUFF.27"; transcript_id "CUFF.27.1"; exon_number "24"; FPKM "0.4277262035"; frac "0.263602"; conf_lo "0.355601"; conf_hi "0.499851"; cov "15.428390";
CM019855.1	Cufflinks	exon	625044	625089	325	+	.	gene_id "CUFF.27"; transcript_id "CUFF.27.1"; exon_number "25"; FPKM "0.4277262035"; frac "0.263602"; conf_lo "0.355601"; conf_hi "0.499851"; cov "15.428390";
CM019855.1	Cufflinks	exon	625177	625857	325	+	.	gene_id "CUFF.27"; transcript_id "CUFF.27.1"; exon_number "26"; FPKM "0.4277262035"; frac "0.263602"; conf_lo "0.355601"; conf_hi "0.499851"; cov "15.428390";
CM019855.1	Cufflinks	exon	628569	628692	325	+	.	gene_id "CUFF.27"; transcript_id "CUFF.27.1"; exon_number "27"; FPKM "0.4277262035"; frac "0.263602"; conf_lo "0.355601"; conf_hi "0.499851"; cov "15.428390";
CM019855.1	Cufflinks	exon	630124	630367	325	+	.	gene_id "CUFF.27"; transcript_id "CUFF.27.1"; exon_number "28"; FPKM "0.4277262035"; frac "0.263602"; conf_lo "0.355601"; conf_hi "0.499851"; cov "15.428390";
CM019855.1	Cufflinks	exon	631659	631754	325	+	.	gene_id "CUFF.27"; transcript_id "CUFF.27.1"; exon_number "29"; FPKM "0.4277262035"; frac "0.263602"; conf_lo "0.355601"; conf_hi "0.499851"; cov "15.428390";
CM019855.1	Cufflinks	exon	643392	643485	325	+	.	gene_id "CUFF.27"; transcript_id "CUFF.27.1"; exon_number "30"; FPKM "0.4277262035"; frac "0.263602"; conf_lo "0.355601"; conf_hi "0.499851"; cov "15.428390";
CM019855.1	Cufflinks	exon	650249	650304	325	+	.	gene_id "CUFF.27"; transcript_id "CUFF.27.1"; exon_number "31"; FPKM "0.4277262035"; frac "0.263602"; conf_lo "0.355601"; conf_hi "0.499851"; cov "15.428390";
CM019855.1	Cufflinks	exon	653773	653909	325	+	.	gene_id "CUFF.27"; transcript_id "CUFF.27.1"; exon_number "32"; FPKM "0.4277262035"; frac "0.263602"; conf_lo "0.355601"; conf_hi "0.499851"; cov "15.428390";
CM019855.1	Cufflinks	exon	656014	656211	325	+	.	gene_id "CUFF.27"; transcript_id "CUFF.27.1"; exon_number "33"; FPKM "0.4277262035"; frac "0.263602"; conf_lo "0.355601"; conf_hi "0.499851"; cov "15.428390";
CM019855.1	Cufflinks	exon	665253	665411	325	+	.	gene_id "CUFF.27"; transcript_id "CUFF.27.1"; exon_number "34"; FPKM "0.4277262035"; frac "0.263602"; conf_lo "0.355601"; conf_hi "0.499851"; cov "15.428390";
CM019855.1	Cufflinks	transcript	568156	665411	1000	+	.	gene_id "CUFF.27"; transcript_id "CUFF.27.2"; FPKM "1.3150312052"; frac "0.736398"; conf_lo "1.190054"; conf_hi "1.440009"; cov "47.434117";
CM019855.1	Cufflinks	exon	568156	568320	1000	+	.	gene_id "CUFF.27"; transcript_id "CUFF.27.2"; exon_number "1"; FPKM "1.3150312052"; frac "0.736398"; conf_lo "1.190054"; conf_hi "1.440009"; cov "47.434117";
CM019855.1	Cufflinks	exon	585890	585988	1000	+	.	gene_id "CUFF.27"; transcript_id "CUFF.27.2"; exon_number "2"; FPKM "1.3150312052"; frac "0.736398"; conf_lo "1.190054"; conf_hi "1.440009"; cov "47.434117";
CM019855.1	Cufflinks	exon	586683	586841	1000	+	.	gene_id "CUFF.27"; transcript_id "CUFF.27.2"; exon_number "3"; FPKM "1.3150312052"; frac "0.736398"; conf_lo "1.190054"; conf_hi "1.440009"; cov "47.434117";
CM019855.1	Cufflinks	exon	592005	592192	1000	+	.	gene_id "CUFF.27"; transcript_id "CUFF.27.2"; exon_number "4"; FPKM "1.3150312052"; frac "0.736398"; conf_lo "1.190054"; conf_hi "1.440009"; cov "47.434117";
CM019855.1	Cufflinks	exon	592607	592741	1000	+	.	gene_id "CUFF.27"; transcript_id "CUFF.27.2"; exon_number "5"; FPKM "1.3150312052"; frac "0.736398"; conf_lo "1.190054"; conf_hi "1.440009"; cov "47.434117";
CM019855.1	Cufflinks	exon	599244	599368	1000	+	.	gene_id "CUFF.27"; transcript_id "CUFF.27.2"; exon_number "6"; FPKM "1.3150312052"; frac "0.736398"; conf_lo "1.190054"; conf_hi "1.440009"; cov "47.434117";
CM019855.1	Cufflinks	exon	599504	599517	1000	+	.	gene_id "CUFF.27"; transcript_id "CUFF.27.2"; exon_number "7"; FPKM "1.3150312052"; frac "0.736398"; conf_lo "1.190054"; conf_hi "1.440009"; cov "47.434117";
CM019855.1	Cufflinks	exon	601865	601949	1000	+	.	gene_id "CUFF.27"; transcript_id "CUFF.27.2"; exon_number "8"; FPKM "1.3150312052"; frac "0.736398"; conf_lo "1.190054"; conf_hi "1.440009"; cov "47.434117";
CM019855.1	Cufflinks	exon	602315	602418	1000	+	.	gene_id "CUFF.27"; transcript_id "CUFF.27.2"; exon_number "9"; FPKM "1.3150312052"; frac "0.736398"; conf_lo "1.190054"; conf_hi "1.440009"; cov "47.434117";
CM019855.1	Cufflinks	exon	602813	602942	1000	+	.	gene_id "CUFF.27"; transcript_id "CUFF.27.2"; exon_number "10"; FPKM "1.3150312052"; frac "0.736398"; conf_lo "1.190054"; conf_hi "1.440009"; cov "47.434117";
CM019855.1	Cufflinks	exon	604353	604471	1000	+	.	gene_id "CUFF.27"; transcript_id "CUFF.27.2"; exon_number "11"; FPKM "1.3150312052"; frac "0.736398"; conf_lo "1.190054"; conf_hi "1.440009"; cov "47.434117";
CM019855.1	Cufflinks	exon	607431	607577	1000	+	.	gene_id "CUFF.27"; transcript_id "CUFF.27.2"; exon_number "12"; FPKM "1.3150312052"; frac "0.736398"; conf_lo "1.190054"; conf_hi "1.440009"; cov "47.434117";
CM019855.1	Cufflinks	exon	608180	608280	1000	+	.	gene_id "CUFF.27"; transcript_id "CUFF.27.2"; exon_number "13"; FPKM "1.3150312052"; frac "0.736398"; conf_lo "1.190054"; conf_hi "1.440009"; cov "47.434117";
CM019855.1	Cufflinks	exon	608470	608536	1000	+	.	gene_id "CUFF.27"; transcript_id "CUFF.27.2"; exon_number "14"; FPKM "1.3150312052"; frac "0.736398"; conf_lo "1.190054"; conf_hi "1.440009"; cov "47.434117";
CM019855.1	Cufflinks	exon	609403	609495	1000	+	.	gene_id "CUFF.27"; transcript_id "CUFF.27.2"; exon_number "15"; FPKM "1.3150312052"; frac "0.736398"; conf_lo "1.190054"; conf_hi "1.440009"; cov "47.434117";
CM019855.1	Cufflinks	exon	609728	609796	1000	+	.	gene_id "CUFF.27"; transcript_id "CUFF.27.2"; exon_number "16"; FPKM "1.3150312052"; frac "0.736398"; conf_lo "1.190054"; conf_hi "1.440009"; cov "47.434117";
CM019855.1	Cufflinks	exon	609891	609973	1000	+	.	gene_id "CUFF.27"; transcript_id "CUFF.27.2"; exon_number "17"; FPKM "1.3150312052"; frac "0.736398"; conf_lo "1.190054"; conf_hi "1.440009"; cov "47.434117";
CM019855.1	Cufflinks	exon	610994	611105	1000	+	.	gene_id "CUFF.27"; transcript_id "CUFF.27.2"; exon_number "18"; FPKM "1.3150312052"; frac "0.736398"; conf_lo "1.190054"; conf_hi "1.440009"; cov "47.434117";
CM019855.1	Cufflinks	exon	611553	611633	1000	+	.	gene_id "CUFF.27"; transcript_id "CUFF.27.2"; exon_number "19"; FPKM "1.3150312052"; frac "0.736398"; conf_lo "1.190054"; conf_hi "1.440009"; cov "47.434117";
CM019855.1	Cufflinks	exon	613713	613837	1000	+	.	gene_id "CUFF.27"; transcript_id "CUFF.27.2"; exon_number "20"; FPKM "1.3150312052"; frac "0.736398"; conf_lo "1.190054"; conf_hi "1.440009"; cov "47.434117";
CM019855.1	Cufflinks	exon	617260	617374	1000	+	.	gene_id "CUFF.27"; transcript_id "CUFF.27.2"; exon_number "21"; FPKM "1.3150312052"; frac "0.736398"; conf_lo "1.190054"; conf_hi "1.440009"; cov "47.434117";
CM019855.1	Cufflinks	exon	623345	623451	1000	+	.	gene_id "CUFF.27"; transcript_id "CUFF.27.2"; exon_number "22"; FPKM "1.3150312052"; frac "0.736398"; conf_lo "1.190054"; conf_hi "1.440009"; cov "47.434117";
CM019855.1	Cufflinks	exon	623935	624189	1000	+	.	gene_id "CUFF.27"; transcript_id "CUFF.27.2"; exon_number "23"; FPKM "1.3150312052"; frac "0.736398"; conf_lo "1.190054"; conf_hi "1.440009"; cov "47.434117";
CM019855.1	Cufflinks	exon	625047	625089	1000	+	.	gene_id "CUFF.27"; transcript_id "CUFF.27.2"; exon_number "24"; FPKM "1.3150312052"; frac "0.736398"; conf_lo "1.190054"; conf_hi "1.440009"; cov "47.434117";
CM019855.1	Cufflinks	exon	625177	625857	1000	+	.	gene_id "CUFF.27"; transcript_id "CUFF.27.2"; exon_number "25"; FPKM "1.3150312052"; frac "0.736398"; conf_lo "1.190054"; conf_hi "1.440009"; cov "47.434117";
CM019855.1	Cufflinks	exon	628569	628692	1000	+	.	gene_id "CUFF.27"; transcript_id "CUFF.27.2"; exon_number "26"; FPKM "1.3150312052"; frac "0.736398"; conf_lo "1.190054"; conf_hi "1.440009"; cov "47.434117";
CM019855.1	Cufflinks	exon	630124	630367	1000	+	.	gene_id "CUFF.27"; transcript_id "CUFF.27.2"; exon_number "27"; FPKM "1.3150312052"; frac "0.736398"; conf_lo "1.190054"; conf_hi "1.440009"; cov "47.434117";
CM019855.1	Cufflinks	exon	631659	631754	1000	+	.	gene_id "CUFF.27"; transcript_id "CUFF.27.2"; exon_number "28"; FPKM "1.3150312052"; frac "0.736398"; conf_lo "1.190054"; conf_hi "1.440009"; cov "47.434117";
CM019855.1	Cufflinks	exon	643392	643485	1000	+	.	gene_id "CUFF.27"; transcript_id "CUFF.27.2"; exon_number "29"; FPKM "1.3150312052"; frac "0.736398"; conf_lo "1.190054"; conf_hi "1.440009"; cov "47.434117";
CM019855.1	Cufflinks	exon	650249	650304	1000	+	.	gene_id "CUFF.27"; transcript_id "CUFF.27.2"; exon_number "30"; FPKM "1.3150312052"; frac "0.736398"; conf_lo "1.190054"; conf_hi "1.440009"; cov "47.434117";
CM019855.1	Cufflinks	exon	653773	653909	1000	+	.	gene_id "CUFF.27"; transcript_id "CUFF.27.2"; exon_number "31"; FPKM "1.3150312052"; frac "0.736398"; conf_lo "1.190054"; conf_hi "1.440009"; cov "47.434117";
CM019855.1	Cufflinks	exon	656014	656211	1000	+	.	gene_id "CUFF.27"; transcript_id "CUFF.27.2"; exon_number "32"; FPKM "1.3150312052"; frac "0.736398"; conf_lo "1.190054"; conf_hi "1.440009"; cov "47.434117";
CM019855.1	Cufflinks	exon	665253	665411	1000	+	.	gene_id "CUFF.27"; transcript_id "CUFF.27.2"; exon_number "33"; FPKM "1.3150312052"; frac "0.736398"; conf_lo "1.190054"; conf_hi "1.440009"; cov "47.434117";
CM019855.1	Cufflinks	transcript	1019257	1037155	1000	+	.	gene_id "CUFF.28"; transcript_id "CUFF.28.1"; FPKM "0.7265704318"; frac "1.000000"; conf_lo "0.604694"; conf_hi "0.848447"; cov "26.207916";
CM019855.1	Cufflinks	exon	1019257	1019383	1000	+	.	gene_id "CUFF.28"; transcript_id "CUFF.28.1"; exon_number "1"; FPKM "0.7265704318"; frac "1.000000"; conf_lo "0.604694"; conf_hi "0.848447"; cov "26.207916";
CM019855.1	Cufflinks	exon	1020167	1020369	1000	+	.	gene_id "CUFF.28"; transcript_id "CUFF.28.1"; exon_number "2"; FPKM "0.7265704318"; frac "1.000000"; conf_lo "0.604694"; conf_hi "0.848447"; cov "26.207916";
CM019855.1	Cufflinks	exon	1021500	1021621	1000	+	.	gene_id "CUFF.28"; transcript_id "CUFF.28.1"; exon_number "3"; FPKM "0.7265704318"; frac "1.000000"; conf_lo "0.604694"; conf_hi "0.848447"; cov "26.207916";
CM019855.1	Cufflinks	exon	1023442	1023523	1000	+	.	gene_id "CUFF.28"; transcript_id "CUFF.28.1"; exon_number "4"; FPKM "0.7265704318"; frac "1.000000"; conf_lo "0.604694"; conf_hi "0.848447"; cov "26.207916";
CM019855.1	Cufflinks	exon	1023919	1023969	1000	+	.	gene_id "CUFF.28"; transcript_id "CUFF.28.1"; exon_number "5"; FPKM "0.7265704318"; frac "1.000000"; conf_lo "0.604694"; conf_hi "0.848447"; cov "26.207916";
CM019855.1	Cufflinks	exon	1024059	1024154	1000	+	.	gene_id "CUFF.28"; transcript_id "CUFF.28.1"; exon_number "6"; FPKM "0.7265704318"; frac "1.000000"; conf_lo "0.604694"; conf_hi "0.848447"; cov "26.207916";
CM019855.1	Cufflinks	exon	1024602	1024686	1000	+	.	gene_id "CUFF.28"; transcript_id "CUFF.28.1"; exon_number "7"; FPKM "0.7265704318"; frac "1.000000"; conf_lo "0.604694"; conf_hi "0.848447"; cov "26.207916";
CM019855.1	Cufflinks	exon	1025744	1025895	1000	+	.	gene_id "CUFF.28"; transcript_id "CUFF.28.1"; exon_number "8"; FPKM "0.7265704318"; frac "1.000000"; conf_lo "0.604694"; conf_hi "0.848447"; cov "26.207916";
CM019855.1	Cufflinks	exon	1026209	1026373	1000	+	.	gene_id "CUFF.28"; transcript_id "CUFF.28.1"; exon_number "9"; FPKM "0.7265704318"; frac "1.000000"; conf_lo "0.604694"; conf_hi "0.848447"; cov "26.207916";
CM019855.1	Cufflinks	exon	1027057	1027152	1000	+	.	gene_id "CUFF.28"; transcript_id "CUFF.28.1"; exon_number "10"; FPKM "0.7265704318"; frac "1.000000"; conf_lo "0.604694"; conf_hi "0.848447"; cov "26.207916";
CM019855.1	Cufflinks	exon	1028313	1028511	1000	+	.	gene_id "CUFF.28"; transcript_id "CUFF.28.1"; exon_number "11"; FPKM "0.7265704318"; frac "1.000000"; conf_lo "0.604694"; conf_hi "0.848447"; cov "26.207916";
CM019855.1	Cufflinks	exon	1029287	1029389	1000	+	.	gene_id "CUFF.28"; transcript_id "CUFF.28.1"; exon_number "12"; FPKM "0.7265704318"; frac "1.000000"; conf_lo "0.604694"; conf_hi "0.848447"; cov "26.207916";
CM019855.1	Cufflinks	exon	1030043	1030175	1000	+	.	gene_id "CUFF.28"; transcript_id "CUFF.28.1"; exon_number "13"; FPKM "0.7265704318"; frac "1.000000"; conf_lo "0.604694"; conf_hi "0.848447"; cov "26.207916";
CM019855.1	Cufflinks	exon	1035446	1035539	1000	+	.	gene_id "CUFF.28"; transcript_id "CUFF.28.1"; exon_number "14"; FPKM "0.7265704318"; frac "1.000000"; conf_lo "0.604694"; conf_hi "0.848447"; cov "26.207916";
CM019855.1	Cufflinks	exon	1036729	1036816	1000	+	.	gene_id "CUFF.28"; transcript_id "CUFF.28.1"; exon_number "15"; FPKM "0.7265704318"; frac "1.000000"; conf_lo "0.604694"; conf_hi "0.848447"; cov "26.207916";
CM019855.1	Cufflinks	exon	1036885	1037155	1000	+	.	gene_id "CUFF.28"; transcript_id "CUFF.28.1"; exon_number "16"; FPKM "0.7265704318"; frac "1.000000"; conf_lo "0.604694"; conf_hi "0.848447"; cov "26.207916";
CM019855.1	Cufflinks	transcript	1122255	1122896	1000	.	.	gene_id "CUFF.31"; transcript_id "CUFF.31.1"; FPKM "4.6163427886"; frac "1.000000"; conf_lo "3.944551"; conf_hi "5.288135"; cov "166.514790";
CM019855.1	Cufflinks	exon	1122255	1122896	1000	.	.	gene_id "CUFF.31"; transcript_id "CUFF.31.1"; exon_number "1"; FPKM "4.6163427886"; frac "1.000000"; conf_lo "3.944551"; conf_hi "5.288135"; cov "166.514790";
CM019855.1	Cufflinks	transcript	902576	989115	1000	+	.	gene_id "CUFF.29"; transcript_id "CUFF.29.1"; FPKM "1.1065465263"; frac "0.231715"; conf_lo "0.995556"; conf_hi "1.217537"; cov "39.621069";
CM019855.1	Cufflinks	exon	902576	903511	1000	+	.	gene_id "CUFF.29"; transcript_id "CUFF.29.1"; exon_number "1"; FPKM "1.1065465263"; frac "0.231715"; conf_lo "0.995556"; conf_hi "1.217537"; cov "39.621069";
CM019855.1	Cufflinks	exon	964394	964538	1000	+	.	gene_id "CUFF.29"; transcript_id "CUFF.29.1"; exon_number "2"; FPKM "1.1065465263"; frac "0.231715"; conf_lo "0.995556"; conf_hi "1.217537"; cov "39.621069";
CM019855.1	Cufflinks	exon	967839	967966	1000	+	.	gene_id "CUFF.29"; transcript_id "CUFF.29.1"; exon_number "3"; FPKM "1.1065465263"; frac "0.231715"; conf_lo "0.995556"; conf_hi "1.217537"; cov "39.621069";
CM019855.1	Cufflinks	exon	969331	969487	1000	+	.	gene_id "CUFF.29"; transcript_id "CUFF.29.1"; exon_number "4"; FPKM "1.1065465263"; frac "0.231715"; conf_lo "0.995556"; conf_hi "1.217537"; cov "39.621069";
CM019855.1	Cufflinks	exon	978651	978707	1000	+	.	gene_id "CUFF.29"; transcript_id "CUFF.29.1"; exon_number "5"; FPKM "1.1065465263"; frac "0.231715"; conf_lo "0.995556"; conf_hi "1.217537"; cov "39.621069";
CM019855.1	Cufflinks	exon	980376	980529	1000	+	.	gene_id "CUFF.29"; transcript_id "CUFF.29.1"; exon_number "6"; FPKM "1.1065465263"; frac "0.231715"; conf_lo "0.995556"; conf_hi "1.217537"; cov "39.621069";
CM019855.1	Cufflinks	exon	981368	981459	1000	+	.	gene_id "CUFF.29"; transcript_id "CUFF.29.1"; exon_number "7"; FPKM "1.1065465263"; frac "0.231715"; conf_lo "0.995556"; conf_hi "1.217537"; cov "39.621069";
CM019855.1	Cufflinks	exon	983021	983100	1000	+	.	gene_id "CUFF.29"; transcript_id "CUFF.29.1"; exon_number "8"; FPKM "1.1065465263"; frac "0.231715"; conf_lo "0.995556"; conf_hi "1.217537"; cov "39.621069";
CM019855.1	Cufflinks	exon	984753	984854	1000	+	.	gene_id "CUFF.29"; transcript_id "CUFF.29.1"; exon_number "9"; FPKM "1.1065465263"; frac "0.231715"; conf_lo "0.995556"; conf_hi "1.217537"; cov "39.621069";
CM019855.1	Cufflinks	exon	985003	989115	1000	+	.	gene_id "CUFF.29"; transcript_id "CUFF.29.1"; exon_number "10"; FPKM "1.1065465263"; frac "0.231715"; conf_lo "0.995556"; conf_hi "1.217537"; cov "39.621069";
CM019855.1	Cufflinks	transcript	985275	989115	1000	-	.	gene_id "CUFF.30"; transcript_id "CUFF.30.1"; FPKM "5.9993498354"; frac "0.768285"; conf_lo "5.639295"; conf_hi "6.359405"; cov "214.813067";
CM019855.1	Cufflinks	exon	985275	986546	1000	-	.	gene_id "CUFF.30"; transcript_id "CUFF.30.1"; exon_number "1"; FPKM "5.9993498354"; frac "0.768285"; conf_lo "5.639295"; conf_hi "6.359405"; cov "214.813067";
CM019855.1	Cufflinks	exon	986627	989115	1000	-	.	gene_id "CUFF.30"; transcript_id "CUFF.30.1"; exon_number "2"; FPKM "5.9993498354"; frac "0.768285"; conf_lo "5.639295"; conf_hi "6.359405"; cov "214.813067";
CM019855.1	Cufflinks	transcript	989505	1007271	1000	-	.	gene_id "CUFF.32"; transcript_id "CUFF.32.1"; FPKM "15.9222005842"; frac "1.000000"; conf_lo "15.104212"; conf_hi "16.740189"; cov "574.193841";
CM019855.1	Cufflinks	exon	989505	990843	1000	-	.	gene_id "CUFF.32"; transcript_id "CUFF.32.1"; exon_number "1"; FPKM "15.9222005842"; frac "1.000000"; conf_lo "15.104212"; conf_hi "16.740189"; cov "574.193841";
CM019855.1	Cufflinks	exon	994822	995004	1000	-	.	gene_id "CUFF.32"; transcript_id "CUFF.32.1"; exon_number "2"; FPKM "15.9222005842"; frac "1.000000"; conf_lo "15.104212"; conf_hi "16.740189"; cov "574.193841";
CM019855.1	Cufflinks	exon	1001853	1002417	1000	-	.	gene_id "CUFF.32"; transcript_id "CUFF.32.1"; exon_number "3"; FPKM "15.9222005842"; frac "1.000000"; conf_lo "15.104212"; conf_hi "16.740189"; cov "574.193841";
CM019855.1	Cufflinks	exon	1006796	1007271	1000	-	.	gene_id "CUFF.32"; transcript_id "CUFF.32.1"; exon_number "4"; FPKM "15.9222005842"; frac "1.000000"; conf_lo "15.104212"; conf_hi "16.740189"; cov "574.193841";
CM019855.1	Cufflinks	transcript	1148739	1163168	565	+	.	gene_id "CUFF.35"; transcript_id "CUFF.35.1"; FPKM "0.1536381536"; frac "0.107317"; conf_lo "0.088267"; conf_hi "0.219009"; cov "5.541838";
CM019855.1	Cufflinks	exon	1148739	1148969	565	+	.	gene_id "CUFF.35"; transcript_id "CUFF.35.1"; exon_number "1"; FPKM "0.1536381536"; frac "0.107317"; conf_lo "0.088267"; conf_hi "0.219009"; cov "5.541838";
CM019855.1	Cufflinks	exon	1151289	1151517	565	+	.	gene_id "CUFF.35"; transcript_id "CUFF.35.1"; exon_number "2"; FPKM "0.1536381536"; frac "0.107317"; conf_lo "0.088267"; conf_hi "0.219009"; cov "5.541838";
CM019855.1	Cufflinks	exon	1153667	1153738	565	+	.	gene_id "CUFF.35"; transcript_id "CUFF.35.1"; exon_number "3"; FPKM "0.1536381536"; frac "0.107317"; conf_lo "0.088267"; conf_hi "0.219009"; cov "5.541838";
CM019855.1	Cufflinks	exon	1162136	1163168	565	+	.	gene_id "CUFF.35"; transcript_id "CUFF.35.1"; exon_number "4"; FPKM "0.1536381536"; frac "0.107317"; conf_lo "0.088267"; conf_hi "0.219009"; cov "5.541838";
CM019855.1	Cufflinks	transcript	1149396	1162092	1000	+	.	gene_id "CUFF.35"; transcript_id "CUFF.35.2"; FPKM "0.2715198756"; frac "0.487799"; conf_lo "0.208029"; conf_hi "0.335010"; cov "9.793916";
CM019855.1	Cufflinks	exon	1149396	1149433	1000	+	.	gene_id "CUFF.35"; transcript_id "CUFF.35.2"; exon_number "1"; FPKM "0.2715198756"; frac "0.487799"; conf_lo "0.208029"; conf_hi "0.335010"; cov "9.793916";
CM019855.1	Cufflinks	exon	1151289	1151517	1000	+	.	gene_id "CUFF.35"; transcript_id "CUFF.35.2"; exon_number "2"; FPKM "0.2715198756"; frac "0.487799"; conf_lo "0.208029"; conf_hi "0.335010"; cov "9.793916";
CM019855.1	Cufflinks	exon	1153667	1153738	1000	+	.	gene_id "CUFF.35"; transcript_id "CUFF.35.2"; exon_number "3"; FPKM "0.2715198756"; frac "0.487799"; conf_lo "0.208029"; conf_hi "0.335010"; cov "9.793916";
CM019855.1	Cufflinks	exon	1158867	1162092	1000	+	.	gene_id "CUFF.35"; transcript_id "CUFF.35.2"; exon_number "4"; FPKM "0.2715198756"; frac "0.487799"; conf_lo "0.208029"; conf_hi "0.335010"; cov "9.793916";
CM019855.1	Cufflinks	transcript	1151019	1162092	775	+	.	gene_id "CUFF.35"; transcript_id "CUFF.35.3"; FPKM "0.2104474222"; frac "0.404884"; conf_lo "0.153850"; conf_hi "0.267045"; cov "7.590989";
CM019855.1	Cufflinks	exon	1151019	1151517	775	+	.	gene_id "CUFF.35"; transcript_id "CUFF.35.3"; exon_number "1"; FPKM "0.2104474222"; frac "0.404884"; conf_lo "0.153850"; conf_hi "0.267045"; cov "7.590989";
CM019855.1	Cufflinks	exon	1153667	1153738	775	+	.	gene_id "CUFF.35"; transcript_id "CUFF.35.3"; exon_number "2"; FPKM "0.2104474222"; frac "0.404884"; conf_lo "0.153850"; conf_hi "0.267045"; cov "7.590989";
CM019855.1	Cufflinks	exon	1158867	1162092	775	+	.	gene_id "CUFF.35"; transcript_id "CUFF.35.3"; exon_number "3"; FPKM "0.2104474222"; frac "0.404884"; conf_lo "0.153850"; conf_hi "0.267045"; cov "7.590989";
CM019855.1	Cufflinks	transcript	1163256	1163903	1000	.	.	gene_id "CUFF.33"; transcript_id "CUFF.33.1"; FPKM "0.2573506576"; frac "1.000000"; conf_lo "0.102162"; conf_hi "0.412539"; cov "9.282822";
CM019855.1	Cufflinks	exon	1163256	1163903	1000	.	.	gene_id "CUFF.33"; transcript_id "CUFF.33.1"; exon_number "1"; FPKM "0.2573506576"; frac "1.000000"; conf_lo "0.102162"; conf_hi "0.412539"; cov "9.282822";
CM019855.1	Cufflinks	transcript	1164967	1179943	1000	-	.	gene_id "CUFF.34"; transcript_id "CUFF.34.1"; FPKM "3.1153872667"; frac "0.742268"; conf_lo "2.521949"; conf_hi "3.708826"; cov "112.374249";
CM019855.1	Cufflinks	exon	1164967	1165211	1000	-	.	gene_id "CUFF.34"; transcript_id "CUFF.34.1"; exon_number "1"; FPKM "3.1153872667"; frac "0.742268"; conf_lo "2.521949"; conf_hi "3.708826"; cov "112.374249";
CM019855.1	Cufflinks	exon	1166172	1166296	1000	-	.	gene_id "CUFF.34"; transcript_id "CUFF.34.1"; exon_number "2"; FPKM "3.1153872667"; frac "0.742268"; conf_lo "2.521949"; conf_hi "3.708826"; cov "112.374249";
CM019855.1	Cufflinks	exon	1173854	1174028	1000	-	.	gene_id "CUFF.34"; transcript_id "CUFF.34.1"; exon_number "3"; FPKM "3.1153872667"; frac "0.742268"; conf_lo "2.521949"; conf_hi "3.708826"; cov "112.374249";
CM019855.1	Cufflinks	exon	1179808	1179943	1000	-	.	gene_id "CUFF.34"; transcript_id "CUFF.34.1"; exon_number "4"; FPKM "3.1153872667"; frac "0.742268"; conf_lo "2.521949"; conf_hi "3.708826"; cov "112.374249";
CM019855.1	Cufflinks	transcript	1164967	1179799	503	-	.	gene_id "CUFF.34"; transcript_id "CUFF.34.2"; FPKM "1.5674632738"; frac "0.257732"; conf_lo "0.970544"; conf_hi "2.164383"; cov "56.539523";
CM019855.1	Cufflinks	exon	1164967	1165211	503	-	.	gene_id "CUFF.34"; transcript_id "CUFF.34.2"; exon_number "1"; FPKM "1.5674632738"; frac "0.257732"; conf_lo "0.970544"; conf_hi "2.164383"; cov "56.539523";
CM019855.1	Cufflinks	exon	1166172	1166296	503	-	.	gene_id "CUFF.34"; transcript_id "CUFF.34.2"; exon_number "2"; FPKM "1.5674632738"; frac "0.257732"; conf_lo "0.970544"; conf_hi "2.164383"; cov "56.539523";
CM019855.1	Cufflinks	exon	1173854	1174028	503	-	.	gene_id "CUFF.34"; transcript_id "CUFF.34.2"; exon_number "3"; FPKM "1.5674632738"; frac "0.257732"; conf_lo "0.970544"; conf_hi "2.164383"; cov "56.539523";
CM019855.1	Cufflinks	exon	1179785	1179799	503	-	.	gene_id "CUFF.34"; transcript_id "CUFF.34.2"; exon_number "4"; FPKM "1.5674632738"; frac "0.257732"; conf_lo "0.970544"; conf_hi "2.164383"; cov "56.539523";
CM019855.1	Cufflinks	transcript	1363990	1364255	1000	.	.	gene_id "CUFF.36"; transcript_id "CUFF.36.1"; FPKM "21.1876655061"; frac "1.000000"; conf_lo "14.126538"; conf_hi "28.248793"; cov "753.926505";
CM019855.1	Cufflinks	exon	1363990	1364255	1000	.	.	gene_id "CUFF.36"; transcript_id "CUFF.36.1"; exon_number "1"; FPKM "21.1876655061"; frac "1.000000"; conf_lo "14.126538"; conf_hi "28.248793"; cov "753.926505";
CM019855.1	Cufflinks	transcript	1561322	1562170	1000	.	.	gene_id "CUFF.37"; transcript_id "CUFF.37.1"; FPKM "0.2392205090"; frac "1.000000"; conf_lo "0.119610"; conf_hi "0.358831"; cov "8.628855";
CM019855.1	Cufflinks	exon	1561322	1562170	1000	.	.	gene_id "CUFF.37"; transcript_id "CUFF.37.1"; exon_number "1"; FPKM "0.2392205090"; frac "1.000000"; conf_lo "0.119610"; conf_hi "0.358831"; cov "8.628855";
CM019855.1	Cufflinks	transcript	1616132	1616638	1000	.	.	gene_id "CUFF.38"; transcript_id "CUFF.38.1"; FPKM "0.6170327655"; frac "1.000000"; conf_lo "0.308516"; conf_hi "0.925549"; cov "22.256814";
CM019855.1	Cufflinks	exon	1616132	1616638	1000	.	.	gene_id "CUFF.38"; transcript_id "CUFF.38.1"; exon_number "1"; FPKM "0.6170327655"; frac "1.000000"; conf_lo "0.308516"; conf_hi "0.925549"; cov "22.256814";
CM019855.1	Cufflinks	transcript	1624180	1624501	1000	.	.	gene_id "CUFF.39"; transcript_id "CUFF.39.1"; FPKM "2.2280740668"; frac "1.000000"; conf_lo "0.936816"; conf_hi "3.519332"; cov "80.368227";
CM019855.1	Cufflinks	exon	1624180	1624501	1000	.	.	gene_id "CUFF.39"; transcript_id "CUFF.39.1"; exon_number "1"; FPKM "2.2280740668"; frac "1.000000"; conf_lo "0.936816"; conf_hi "3.519332"; cov "80.368227";
CM019855.1	Cufflinks	transcript	1617595	1618865	1000	.	.	gene_id "CUFF.40"; transcript_id "CUFF.40.1"; FPKM "0.3060616236"; frac "1.000000"; conf_lo "0.202137"; conf_hi "0.409986"; cov "11.039862";
CM019855.1	Cufflinks	exon	1617595	1618865	1000	.	.	gene_id "CUFF.40"; transcript_id "CUFF.40.1"; exon_number "1"; FPKM "0.3060616236"; frac "1.000000"; conf_lo "0.202137"; conf_hi "0.409986"; cov "11.039862";
CM019855.1	Cufflinks	transcript	1623035	1623356	1000	.	.	gene_id "CUFF.41"; transcript_id "CUFF.41.1"; FPKM "2.2280740668"; frac "1.000000"; conf_lo "0.936816"; conf_hi "3.519332"; cov "80.368227";
CM019855.1	Cufflinks	exon	1623035	1623356	1000	.	.	gene_id "CUFF.41"; transcript_id "CUFF.41.1"; exon_number "1"; FPKM "2.2280740668"; frac "1.000000"; conf_lo "0.936816"; conf_hi "3.519332"; cov "80.368227";
CM019855.1	Cufflinks	transcript	1444464	1452418	1000	+	.	gene_id "CUFF.42"; transcript_id "CUFF.42.1"; FPKM "0.3493848481"; frac "1.000000"; conf_lo "0.279539"; conf_hi "0.419231"; cov "12.602562";
CM019855.1	Cufflinks	exon	1444464	1444978	1000	+	.	gene_id "CUFF.42"; transcript_id "CUFF.42.1"; exon_number "1"; FPKM "0.3493848481"; frac "1.000000"; conf_lo "0.279539"; conf_hi "0.419231"; cov "12.602562";
CM019855.1	Cufflinks	exon	1450237	1452418	1000	+	.	gene_id "CUFF.42"; transcript_id "CUFF.42.1"; exon_number "2"; FPKM "0.3493848481"; frac "1.000000"; conf_lo "0.279539"; conf_hi "0.419231"; cov "12.602562";
CM019855.1	Cufflinks	transcript	1394920	1436286	306	-	.	gene_id "CUFF.43"; transcript_id "CUFF.43.1"; FPKM "0.1098392109"; frac "0.128985"; conf_lo "0.041672"; conf_hi "0.178007"; cov "3.961979";
CM019855.1	Cufflinks	exon	1394920	1395493	306	-	.	gene_id "CUFF.43"; transcript_id "CUFF.43.1"; exon_number "1"; FPKM "0.1098392109"; frac "0.128985"; conf_lo "0.041672"; conf_hi "0.178007"; cov "3.961979";
CM019855.1	Cufflinks	exon	1400587	1400696	306	-	.	gene_id "CUFF.43"; transcript_id "CUFF.43.1"; exon_number "2"; FPKM "0.1098392109"; frac "0.128985"; conf_lo "0.041672"; conf_hi "0.178007"; cov "3.961979";
CM019855.1	Cufflinks	exon	1435643	1436286	306	-	.	gene_id "CUFF.43"; transcript_id "CUFF.43.1"; exon_number "3"; FPKM "0.1098392109"; frac "0.128985"; conf_lo "0.041672"; conf_hi "0.178007"; cov "3.961979";
CM019855.1	Cufflinks	transcript	1423269	1436286	766	-	.	gene_id "CUFF.43"; transcript_id "CUFF.43.2"; FPKM "0.2745679701"; frac "0.275711"; conf_lo "0.155940"; conf_hi "0.393196"; cov "9.903863";
CM019855.1	Cufflinks	exon	1423269	1423803	766	-	.	gene_id "CUFF.43"; transcript_id "CUFF.43.2"; exon_number "1"; FPKM "0.2745679701"; frac "0.275711"; conf_lo "0.155940"; conf_hi "0.393196"; cov "9.903863";
CM019855.1	Cufflinks	exon	1435644	1436286	766	-	.	gene_id "CUFF.43"; transcript_id "CUFF.43.2"; exon_number "2"; FPKM "0.2745679701"; frac "0.275711"; conf_lo "0.155940"; conf_hi "0.393196"; cov "9.903863";
CM019855.1	Cufflinks	transcript	1423269	1436286	1000	-	.	gene_id "CUFF.43"; transcript_id "CUFF.43.3"; FPKM "0.3582131106"; frac "0.166732"; conf_lo "0.157065"; conf_hi "0.559361"; cov "12.921003";
CM019855.1	Cufflinks	exon	1423269	1423802	1000	-	.	gene_id "CUFF.43"; transcript_id "CUFF.43.3"; exon_number "1"; FPKM "0.3582131106"; frac "0.166732"; conf_lo "0.157065"; conf_hi "0.559361"; cov "12.921003";
CM019855.1	Cufflinks	exon	1436118	1436286	1000	-	.	gene_id "CUFF.43"; transcript_id "CUFF.43.3"; exon_number "2"; FPKM "0.3582131106"; frac "0.166732"; conf_lo "0.157065"; conf_hi "0.559361"; cov "12.921003";
CM019855.1	Cufflinks	transcript	1414685	1416112	1000	.	.	gene_id "CUFF.44"; transcript_id "CUFF.44.1"; FPKM "0.3328091222"; frac "0.428571"; conf_lo "0.231297"; conf_hi "0.434321"; cov "12.004663";
CM019855.1	Cufflinks	exon	1414685	1416112	1000	.	.	gene_id "CUFF.44"; transcript_id "CUFF.44.1"; exon_number "1"; FPKM "0.3328091222"; frac "0.428571"; conf_lo "0.231297"; conf_hi "0.434321"; cov "12.004663";
CM019855.1	Cufflinks	transcript	1412807	1414466	1000	.	.	gene_id "CUFF.45"; transcript_id "CUFF.45.1"; FPKM "0.1277410598"; frac "1.000000"; conf_lo "0.070609"; conf_hi "0.184873"; cov "4.607711";
CM019855.1	Cufflinks	exon	1412807	1414466	1000	.	.	gene_id "CUFF.45"; transcript_id "CUFF.45.1"; exon_number "1"; FPKM "0.1277410598"; frac "1.000000"; conf_lo "0.070609"; conf_hi "0.184873"; cov "4.607711";
CM019855.1	Cufflinks	transcript	1416348	1420658	1000	.	.	gene_id "CUFF.46"; transcript_id "CUFF.46.1"; FPKM "0.0933448373"; frac "0.460190"; conf_lo "0.057891"; conf_hi "0.128798"; cov "3.367015";
CM019855.1	Cufflinks	exon	1416348	1420658	1000	.	.	gene_id "CUFF.46"; transcript_id "CUFF.46.1"; exon_number "1"; FPKM "0.0933448373"; frac "0.460190"; conf_lo "0.057891"; conf_hi "0.128798"; cov "3.367015";
CM019855.1	Cufflinks	transcript	1416563	1420689	1000	+	.	gene_id "CUFF.47"; transcript_id "CUFF.47.1"; FPKM "0.1159591164"; frac "0.539810"; conf_lo "0.076356"; conf_hi "0.155562"; cov "4.182728";
CM019855.1	Cufflinks	exon	1416563	1420591	1000	+	.	gene_id "CUFF.47"; transcript_id "CUFF.47.1"; exon_number "1"; FPKM "0.1159591164"; frac "0.539810"; conf_lo "0.076356"; conf_hi "0.155562"; cov "4.182728";
CM019855.1	Cufflinks	exon	1420632	1420689	1000	+	.	gene_id "CUFF.47"; transcript_id "CUFF.47.1"; exon_number "2"; FPKM "0.1159591164"; frac "0.539810"; conf_lo "0.076356"; conf_hi "0.155562"; cov "4.182728";
CM019855.1	Cufflinks	transcript	1421136	1422198	1000	.	.	gene_id "CUFF.48"; transcript_id "CUFF.48.1"; FPKM "0.4211010881"; frac "1.000000"; conf_lo "0.286092"; conf_hi "0.556110"; cov "15.189418";
CM019855.1	Cufflinks	exon	1421136	1422198	1000	.	.	gene_id "CUFF.48"; transcript_id "CUFF.48.1"; exon_number "1"; FPKM "0.4211010881"; frac "1.000000"; conf_lo "0.286092"; conf_hi "0.556110"; cov "15.189418";
CM019855.1	Cufflinks	transcript	1422512	1423091	1000	.	.	gene_id "CUFF.49"; transcript_id "CUFF.49.1"; FPKM "0.5778313824"; frac "1.000000"; conf_lo "0.319417"; conf_hi "0.836245"; cov "20.842792";
CM019855.1	Cufflinks	exon	1422512	1423091	1000	.	.	gene_id "CUFF.49"; transcript_id "CUFF.49.1"; exon_number "1"; FPKM "0.5778313824"; frac "1.000000"; conf_lo "0.319417"; conf_hi "0.836245"; cov "20.842792";
CM019855.1	Cufflinks	transcript	2023491	2023827	1000	.	.	gene_id "CUFF.50"; transcript_id "CUFF.50.1"; FPKM "1.6290095139"; frac "1.000000"; conf_lo "0.646680"; conf_hi "2.611339"; cov "58.759540";
CM019855.1	Cufflinks	exon	2023491	2023827	1000	.	.	gene_id "CUFF.50"; transcript_id "CUFF.50.1"; exon_number "1"; FPKM "1.6290095139"; frac "1.000000"; conf_lo "0.646680"; conf_hi "2.611339"; cov "58.759540";
CM019855.1	Cufflinks	transcript	2016792	2019556	1000	.	.	gene_id "CUFF.51"; transcript_id "CUFF.51.1"; FPKM "0.4474264848"; frac "1.000000"; conf_lo "0.369832"; conf_hi "0.525021"; cov "16.138994";
CM019855.1	Cufflinks	exon	2016792	2019556	1000	.	.	gene_id "CUFF.51"; transcript_id "CUFF.51.1"; exon_number "1"; FPKM "0.4474264848"; frac "1.000000"; conf_lo "0.369832"; conf_hi "0.525021"; cov "16.138994";
CM019855.1	Cufflinks	transcript	2086002	2086741	1000	.	.	gene_id "CUFF.52"; transcript_id "CUFF.52.1"; FPKM "0.4276611676"; frac "1.000000"; conf_lo "0.248424"; conf_hi "0.606899"; cov "15.426045";
CM019855.1	Cufflinks	exon	2086002	2086741	1000	.	.	gene_id "CUFF.52"; transcript_id "CUFF.52.1"; exon_number "1"; FPKM "0.4276611676"; frac "1.000000"; conf_lo "0.248424"; conf_hi "0.606899"; cov "15.426045";
CM019855.1	Cufflinks	transcript	2087290	2089930	1000	.	.	gene_id "CUFF.53"; transcript_id "CUFF.53.1"; FPKM "0.3293827384"; frac "1.000000"; conf_lo "0.260444"; conf_hi "0.398322"; cov "11.691480";
CM019855.1	Cufflinks	exon	2087290	2089930	1000	.	.	gene_id "CUFF.53"; transcript_id "CUFF.53.1"; exon_number "1"; FPKM "0.3293827384"; frac "1.000000"; conf_lo "0.260444"; conf_hi "0.398322"; cov "11.691480";
CM019855.1	Cufflinks	transcript	2044424	2060023	1000	+	.	gene_id "CUFF.54"; transcript_id "CUFF.54.1"; FPKM "1.9562200022"; frac "1.000000"; conf_lo "1.665788"; conf_hi "2.246652"; cov "70.562256";
CM019855.1	Cufflinks	exon	2044424	2044876	1000	+	.	gene_id "CUFF.54"; transcript_id "CUFF.54.1"; exon_number "1"; FPKM "1.9562200022"; frac "1.000000"; conf_lo "1.665788"; conf_hi "2.246652"; cov "70.562256";
CM019855.1	Cufflinks	exon	2049935	2050023	1000	+	.	gene_id "CUFF.54"; transcript_id "CUFF.54.1"; exon_number "2"; FPKM "1.9562200022"; frac "1.000000"; conf_lo "1.665788"; conf_hi "2.246652"; cov "70.562256";
CM019855.1	Cufflinks	exon	2050106	2050212	1000	+	.	gene_id "CUFF.54"; transcript_id "CUFF.54.1"; exon_number "3"; FPKM "1.9562200022"; frac "1.000000"; conf_lo "1.665788"; conf_hi "2.246652"; cov "70.562256";
CM019855.1	Cufflinks	exon	2053176	2053301	1000	+	.	gene_id "CUFF.54"; transcript_id "CUFF.54.1"; exon_number "4"; FPKM "1.9562200022"; frac "1.000000"; conf_lo "1.665788"; conf_hi "2.246652"; cov "70.562256";
CM019855.1	Cufflinks	exon	2057888	2057994	1000	+	.	gene_id "CUFF.54"; transcript_id "CUFF.54.1"; exon_number "5"; FPKM "1.9562200022"; frac "1.000000"; conf_lo "1.665788"; conf_hi "2.246652"; cov "70.562256";
CM019855.1	Cufflinks	exon	2059240	2059383	1000	+	.	gene_id "CUFF.54"; transcript_id "CUFF.54.1"; exon_number "6"; FPKM "1.9562200022"; frac "1.000000"; conf_lo "1.665788"; conf_hi "2.246652"; cov "70.562256";
CM019855.1	Cufflinks	exon	2059902	2060023	1000	+	.	gene_id "CUFF.54"; transcript_id "CUFF.54.1"; exon_number "7"; FPKM "1.9562200022"; frac "1.000000"; conf_lo "1.665788"; conf_hi "2.246652"; cov "70.562256";
CM019855.1	Cufflinks	transcript	2061253	2085780	1000	+	.	gene_id "CUFF.55"; transcript_id "CUFF.55.1"; FPKM "3.3148653353"; frac "1.000000"; conf_lo "3.125065"; conf_hi "3.504666"; cov "119.523754";
CM019855.1	Cufflinks	exon	2061253	2061300	1000	+	.	gene_id "CUFF.55"; transcript_id "CUFF.55.1"; exon_number "1"; FPKM "3.3148653353"; frac "1.000000"; conf_lo "3.125065"; conf_hi "3.504666"; cov "119.523754";
CM019855.1	Cufflinks	exon	2063202	2065235	1000	+	.	gene_id "CUFF.55"; transcript_id "CUFF.55.1"; exon_number "2"; FPKM "3.3148653353"; frac "1.000000"; conf_lo "3.125065"; conf_hi "3.504666"; cov "119.523754";
CM019855.1	Cufflinks	exon	2069813	2069916	1000	+	.	gene_id "CUFF.55"; transcript_id "CUFF.55.1"; exon_number "3"; FPKM "3.3148653353"; frac "1.000000"; conf_lo "3.125065"; conf_hi "3.504666"; cov "119.523754";
CM019855.1	Cufflinks	exon	2079342	2079476	1000	+	.	gene_id "CUFF.55"; transcript_id "CUFF.55.1"; exon_number "4"; FPKM "3.3148653353"; frac "1.000000"; conf_lo "3.125065"; conf_hi "3.504666"; cov "119.523754";
CM019855.1	Cufflinks	exon	2081321	2085780	1000	+	.	gene_id "CUFF.55"; transcript_id "CUFF.55.1"; exon_number "5"; FPKM "3.3148653353"; frac "1.000000"; conf_lo "3.125065"; conf_hi "3.504666"; cov "119.523754";
CM019855.1	Cufflinks	transcript	2421448	2422474	1000	.	.	gene_id "CUFF.56"; transcript_id "CUFF.56.1"; FPKM "0.1812294833"; frac "1.000000"; conf_lo "0.090615"; conf_hi "0.271844"; cov "6.537077";
CM019855.1	Cufflinks	exon	2421448	2422474	1000	.	.	gene_id "CUFF.56"; transcript_id "CUFF.56.1"; exon_number "1"; FPKM "0.1812294833"; frac "1.000000"; conf_lo "0.090615"; conf_hi "0.271844"; cov "6.537077";
CM019855.1	Cufflinks	transcript	714672	752941	1000	+	.	gene_id "CUFF.57"; transcript_id "CUFF.57.1"; FPKM "0.8832185517"; frac "0.119404"; conf_lo "0.811325"; conf_hi "0.955112"; cov "31.858326";
CM019855.1	Cufflinks	exon	714672	715665	1000	+	.	gene_id "CUFF.57"; transcript_id "CUFF.57.1"; exon_number "1"; FPKM "0.8832185517"; frac "0.119404"; conf_lo "0.811325"; conf_hi "0.955112"; cov "31.858326";
CM019855.1	Cufflinks	exon	727717	727867	1000	+	.	gene_id "CUFF.57"; transcript_id "CUFF.57.1"; exon_number "2"; FPKM "0.8832185517"; frac "0.119404"; conf_lo "0.811325"; conf_hi "0.955112"; cov "31.858326";
CM019855.1	Cufflinks	exon	728137	728197	1000	+	.	gene_id "CUFF.57"; transcript_id "CUFF.57.1"; exon_number "3"; FPKM "0.8832185517"; frac "0.119404"; conf_lo "0.811325"; conf_hi "0.955112"; cov "31.858326";
CM019855.1	Cufflinks	exon	733417	733511	1000	+	.	gene_id "CUFF.57"; transcript_id "CUFF.57.1"; exon_number "4"; FPKM "0.8832185517"; frac "0.119404"; conf_lo "0.811325"; conf_hi "0.955112"; cov "31.858326";
CM019855.1	Cufflinks	exon	733876	734056	1000	+	.	gene_id "CUFF.57"; transcript_id "CUFF.57.1"; exon_number "5"; FPKM "0.8832185517"; frac "0.119404"; conf_lo "0.811325"; conf_hi "0.955112"; cov "31.858326";
CM019855.1	Cufflinks	exon	734725	734783	1000	+	.	gene_id "CUFF.57"; transcript_id "CUFF.57.1"; exon_number "6"; FPKM "0.8832185517"; frac "0.119404"; conf_lo "0.811325"; conf_hi "0.955112"; cov "31.858326";
CM019855.1	Cufflinks	exon	735447	735568	1000	+	.	gene_id "CUFF.57"; transcript_id "CUFF.57.1"; exon_number "7"; FPKM "0.8832185517"; frac "0.119404"; conf_lo "0.811325"; conf_hi "0.955112"; cov "31.858326";
CM019855.1	Cufflinks	exon	736149	736189	1000	+	.	gene_id "CUFF.57"; transcript_id "CUFF.57.1"; exon_number "8"; FPKM "0.8832185517"; frac "0.119404"; conf_lo "0.811325"; conf_hi "0.955112"; cov "31.858326";
CM019855.1	Cufflinks	exon	736760	736878	1000	+	.	gene_id "CUFF.57"; transcript_id "CUFF.57.1"; exon_number "9"; FPKM "0.8832185517"; frac "0.119404"; conf_lo "0.811325"; conf_hi "0.955112"; cov "31.858326";
CM019855.1	Cufflinks	exon	738223	738297	1000	+	.	gene_id "CUFF.57"; transcript_id "CUFF.57.1"; exon_number "10"; FPKM "0.8832185517"; frac "0.119404"; conf_lo "0.811325"; conf_hi "0.955112"; cov "31.858326";
CM019855.1	Cufflinks	exon	738448	738536	1000	+	.	gene_id "CUFF.57"; transcript_id "CUFF.57.1"; exon_number "11"; FPKM "0.8832185517"; frac "0.119404"; conf_lo "0.811325"; conf_hi "0.955112"; cov "31.858326";
CM019855.1	Cufflinks	exon	743300	743413	1000	+	.	gene_id "CUFF.57"; transcript_id "CUFF.57.1"; exon_number "12"; FPKM "0.8832185517"; frac "0.119404"; conf_lo "0.811325"; conf_hi "0.955112"; cov "31.858326";
CM019855.1	Cufflinks	exon	743514	743645	1000	+	.	gene_id "CUFF.57"; transcript_id "CUFF.57.1"; exon_number "13"; FPKM "0.8832185517"; frac "0.119404"; conf_lo "0.811325"; conf_hi "0.955112"; cov "31.858326";
CM019855.1	Cufflinks	exon	745585	745863	1000	+	.	gene_id "CUFF.57"; transcript_id "CUFF.57.1"; exon_number "14"; FPKM "0.8832185517"; frac "0.119404"; conf_lo "0.811325"; conf_hi "0.955112"; cov "31.858326";
CM019855.1	Cufflinks	exon	746903	752941	1000	+	.	gene_id "CUFF.57"; transcript_id "CUFF.57.1"; exon_number "15"; FPKM "0.8832185517"; frac "0.119404"; conf_lo "0.811325"; conf_hi "0.955112"; cov "31.858326";
CM019855.1	Cufflinks	transcript	771565	793306	1000	+	.	gene_id "CUFF.58"; transcript_id "CUFF.58.1"; FPKM "8.3683198409"; frac "0.663634"; conf_lo "7.946780"; conf_hi "8.789860"; cov "301.851288";
CM019855.1	Cufflinks	exon	771565	771802	1000	+	.	gene_id "CUFF.58"; transcript_id "CUFF.58.1"; exon_number "1"; FPKM "8.3683198409"; frac "0.663634"; conf_lo "7.946780"; conf_hi "8.789860"; cov "301.851288";
CM019855.1	Cufflinks	exon	772626	772889	1000	+	.	gene_id "CUFF.58"; transcript_id "CUFF.58.1"; exon_number "2"; FPKM "8.3683198409"; frac "0.663634"; conf_lo "7.946780"; conf_hi "8.789860"; cov "301.851288";
CM019855.1	Cufflinks	exon	774009	774186	1000	+	.	gene_id "CUFF.58"; transcript_id "CUFF.58.1"; exon_number "3"; FPKM "8.3683198409"; frac "0.663634"; conf_lo "7.946780"; conf_hi "8.789860"; cov "301.851288";
CM019855.1	Cufflinks	exon	777988	778149	1000	+	.	gene_id "CUFF.58"; transcript_id "CUFF.58.1"; exon_number "4"; FPKM "8.3683198409"; frac "0.663634"; conf_lo "7.946780"; conf_hi "8.789860"; cov "301.851288";
CM019855.1	Cufflinks	exon	780130	780271	1000	+	.	gene_id "CUFF.58"; transcript_id "CUFF.58.1"; exon_number "5"; FPKM "8.3683198409"; frac "0.663634"; conf_lo "7.946780"; conf_hi "8.789860"; cov "301.851288";
CM019855.1	Cufflinks	exon	781227	781975	1000	+	.	gene_id "CUFF.58"; transcript_id "CUFF.58.1"; exon_number "6"; FPKM "8.3683198409"; frac "0.663634"; conf_lo "7.946780"; conf_hi "8.789860"; cov "301.851288";
CM019855.1	Cufflinks	exon	782705	782858	1000	+	.	gene_id "CUFF.58"; transcript_id "CUFF.58.1"; exon_number "7"; FPKM "8.3683198409"; frac "0.663634"; conf_lo "7.946780"; conf_hi "8.789860"; cov "301.851288";
CM019855.1	Cufflinks	exon	784788	784967	1000	+	.	gene_id "CUFF.58"; transcript_id "CUFF.58.1"; exon_number "8"; FPKM "8.3683198409"; frac "0.663634"; conf_lo "7.946780"; conf_hi "8.789860"; cov "301.851288";
CM019855.1	Cufflinks	exon	785380	785605	1000	+	.	gene_id "CUFF.58"; transcript_id "CUFF.58.1"; exon_number "9"; FPKM "8.3683198409"; frac "0.663634"; conf_lo "7.946780"; conf_hi "8.789860"; cov "301.851288";
CM019855.1	Cufflinks	exon	786111	786295	1000	+	.	gene_id "CUFF.58"; transcript_id "CUFF.58.1"; exon_number "10"; FPKM "8.3683198409"; frac "0.663634"; conf_lo "7.946780"; conf_hi "8.789860"; cov "301.851288";
CM019855.1	Cufflinks	exon	787927	788044	1000	+	.	gene_id "CUFF.58"; transcript_id "CUFF.58.1"; exon_number "11"; FPKM "8.3683198409"; frac "0.663634"; conf_lo "7.946780"; conf_hi "8.789860"; cov "301.851288";
CM019855.1	Cufflinks	exon	789303	789531	1000	+	.	gene_id "CUFF.58"; transcript_id "CUFF.58.1"; exon_number "12"; FPKM "8.3683198409"; frac "0.663634"; conf_lo "7.946780"; conf_hi "8.789860"; cov "301.851288";
CM019855.1	Cufflinks	exon	790064	790194	1000	+	.	gene_id "CUFF.58"; transcript_id "CUFF.58.1"; exon_number "13"; FPKM "8.3683198409"; frac "0.663634"; conf_lo "7.946780"; conf_hi "8.789860"; cov "301.851288";
CM019855.1	Cufflinks	exon	791126	793306	1000	+	.	gene_id "CUFF.58"; transcript_id "CUFF.58.1"; exon_number "14"; FPKM "8.3683198409"; frac "0.663634"; conf_lo "7.946780"; conf_hi "8.789860"; cov "301.851288";
CM019855.1	Cufflinks	transcript	746477	771790	1000	-	.	gene_id "CUFF.59"; transcript_id "CUFF.59.1"; FPKM "3.4847027844"; frac "0.216962"; conf_lo "3.255141"; conf_hi "3.714265"; cov "125.695724";
CM019855.1	Cufflinks	exon	746477	748316	1000	-	.	gene_id "CUFF.59"; transcript_id "CUFF.59.1"; exon_number "1"; FPKM "3.4847027844"; frac "0.216962"; conf_lo "3.255141"; conf_hi "3.714265"; cov "125.695724";
CM019855.1	Cufflinks	exon	750937	751004	1000	-	.	gene_id "CUFF.59"; transcript_id "CUFF.59.1"; exon_number "2"; FPKM "3.4847027844"; frac "0.216962"; conf_lo "3.255141"; conf_hi "3.714265"; cov "125.695724";
CM019855.1	Cufflinks	exon	751232	751399	1000	-	.	gene_id "CUFF.59"; transcript_id "CUFF.59.1"; exon_number "3"; FPKM "3.4847027844"; frac "0.216962"; conf_lo "3.255141"; conf_hi "3.714265"; cov "125.695724";
CM019855.1	Cufflinks	exon	751855	751966	1000	-	.	gene_id "CUFF.59"; transcript_id "CUFF.59.1"; exon_number "4"; FPKM "3.4847027844"; frac "0.216962"; conf_lo "3.255141"; conf_hi "3.714265"; cov "125.695724";
CM019855.1	Cufflinks	exon	752367	752754	1000	-	.	gene_id "CUFF.59"; transcript_id "CUFF.59.1"; exon_number "5"; FPKM "3.4847027844"; frac "0.216962"; conf_lo "3.255141"; conf_hi "3.714265"; cov "125.695724";
CM019855.1	Cufflinks	exon	753748	753887	1000	-	.	gene_id "CUFF.59"; transcript_id "CUFF.59.1"; exon_number "6"; FPKM "3.4847027844"; frac "0.216962"; conf_lo "3.255141"; conf_hi "3.714265"; cov "125.695724";
CM019855.1	Cufflinks	exon	755675	755843	1000	-	.	gene_id "CUFF.59"; transcript_id "CUFF.59.1"; exon_number "7"; FPKM "3.4847027844"; frac "0.216962"; conf_lo "3.255141"; conf_hi "3.714265"; cov "125.695724";
CM019855.1	Cufflinks	exon	757053	757145	1000	-	.	gene_id "CUFF.59"; transcript_id "CUFF.59.1"; exon_number "8"; FPKM "3.4847027844"; frac "0.216962"; conf_lo "3.255141"; conf_hi "3.714265"; cov "125.695724";
CM019855.1	Cufflinks	exon	760698	760919	1000	-	.	gene_id "CUFF.59"; transcript_id "CUFF.59.1"; exon_number "9"; FPKM "3.4847027844"; frac "0.216962"; conf_lo "3.255141"; conf_hi "3.714265"; cov "125.695724";
CM019855.1	Cufflinks	exon	761826	761975	1000	-	.	gene_id "CUFF.59"; transcript_id "CUFF.59.1"; exon_number "10"; FPKM "3.4847027844"; frac "0.216962"; conf_lo "3.255141"; conf_hi "3.714265"; cov "125.695724";
CM019855.1	Cufflinks	exon	764922	765044	1000	-	.	gene_id "CUFF.59"; transcript_id "CUFF.59.1"; exon_number "11"; FPKM "3.4847027844"; frac "0.216962"; conf_lo "3.255141"; conf_hi "3.714265"; cov "125.695724";
CM019855.1	Cufflinks	exon	766263	766483	1000	-	.	gene_id "CUFF.59"; transcript_id "CUFF.59.1"; exon_number "12"; FPKM "3.4847027844"; frac "0.216962"; conf_lo "3.255141"; conf_hi "3.714265"; cov "125.695724";
CM019855.1	Cufflinks	exon	768534	768629	1000	-	.	gene_id "CUFF.59"; transcript_id "CUFF.59.1"; exon_number "13"; FPKM "3.4847027844"; frac "0.216962"; conf_lo "3.255141"; conf_hi "3.714265"; cov "125.695724";
CM019855.1	Cufflinks	exon	769427	769536	1000	-	.	gene_id "CUFF.59"; transcript_id "CUFF.59.1"; exon_number "14"; FPKM "3.4847027844"; frac "0.216962"; conf_lo "3.255141"; conf_hi "3.714265"; cov "125.695724";
CM019855.1	Cufflinks	exon	771595	771790	1000	-	.	gene_id "CUFF.59"; transcript_id "CUFF.59.1"; exon_number "15"; FPKM "3.4847027844"; frac "0.216962"; conf_lo "3.255141"; conf_hi "3.714265"; cov "125.695724";
CM019855.1	Cufflinks	transcript	716306	717385	1000	.	.	gene_id "CUFF.60"; transcript_id "CUFF.60.1"; FPKM "0.2429790958"; frac "1.000000"; conf_lo "0.141144"; conf_hi "0.344814"; cov "8.764430";
CM019855.1	Cufflinks	exon	716306	717385	1000	.	.	gene_id "CUFF.60"; transcript_id "CUFF.60.1"; exon_number "1"; FPKM "0.2429790958"; frac "1.000000"; conf_lo "0.141144"; conf_hi "0.344814"; cov "8.764430";
CM019855.1	Cufflinks	transcript	722004	722834	1000	.	.	gene_id "CUFF.62"; transcript_id "CUFF.62.1"; FPKM "0.1545125677"; frac "1.000000"; conf_lo "0.054746"; conf_hi "0.254279"; cov "5.573379";
CM019855.1	Cufflinks	exon	722004	722834	1000	.	.	gene_id "CUFF.62"; transcript_id "CUFF.62.1"; exon_number "1"; FPKM "0.1545125677"; frac "1.000000"; conf_lo "0.054746"; conf_hi "0.254279"; cov "5.573379";
CM019855.1	Cufflinks	transcript	743769	744313	1000	.	.	gene_id "CUFF.64"; transcript_id "CUFF.64.1"; FPKM "0.3941960924"; frac "1.000000"; conf_lo "0.165744"; conf_hi "0.622649"; cov "14.218935";
CM019855.1	Cufflinks	exon	743769	744313	1000	.	.	gene_id "CUFF.64"; transcript_id "CUFF.64.1"; exon_number "1"; FPKM "0.3941960924"; frac "1.000000"; conf_lo "0.165744"; conf_hi "0.622649"; cov "14.218935";
CM019855.1	Cufflinks	transcript	773071	773499	1000	.	.	gene_id "CUFF.67"; transcript_id "CUFF.67.1"; FPKM "2.0865517041"; frac "1.000000"; conf_lo "1.372779"; conf_hi "2.800325"; cov "73.113031";
CM019855.1	Cufflinks	exon	773071	773499	1000	.	.	gene_id "CUFF.67"; transcript_id "CUFF.67.1"; exon_number "1"; FPKM "2.0865517041"; frac "1.000000"; conf_lo "1.372779"; conf_hi "2.800325"; cov "73.113031";
CM019855.1	Cufflinks	transcript	2488136	2489527	1000	.	.	gene_id "CUFF.68"; transcript_id "CUFF.68.1"; FPKM "0.1437521965"; frac "1.000000"; conf_lo "0.077701"; conf_hi "0.209803"; cov "5.185245";
CM019855.1	Cufflinks	exon	2488136	2489527	1000	.	.	gene_id "CUFF.68"; transcript_id "CUFF.68.1"; exon_number "1"; FPKM "0.1437521965"; frac "1.000000"; conf_lo "0.077701"; conf_hi "0.209803"; cov "5.185245";
CM019855.1	Cufflinks	transcript	2486843	2487812	1000	.	.	gene_id "CUFF.69"; transcript_id "CUFF.69.1"; FPKM "0.1473614570"; frac "1.000000"; conf_lo "0.061960"; conf_hi "0.232763"; cov "5.315433";
CM019855.1	Cufflinks	exon	2486843	2487812	1000	.	.	gene_id "CUFF.69"; transcript_id "CUFF.69.1"; exon_number "1"; FPKM "0.1473614570"; frac "1.000000"; conf_lo "0.061960"; conf_hi "0.232763"; cov "5.315433";
CM019855.1	Cufflinks	transcript	2504075	2505343	1000	.	.	gene_id "CUFF.71"; transcript_id "CUFF.71.1"; FPKM "0.1533443118"; frac "1.000000"; conf_lo "0.081009"; conf_hi "0.225679"; cov "5.531239";
CM019855.1	Cufflinks	exon	2504075	2505343	1000	.	.	gene_id "CUFF.71"; transcript_id "CUFF.71.1"; exon_number "1"; FPKM "0.1533443118"; frac "1.000000"; conf_lo "0.081009"; conf_hi "0.225679"; cov "5.531239";
CM019855.1	Cufflinks	transcript	1038920	1041157	1000	.	.	gene_id "CUFF.70"; transcript_id "CUFF.70.1"; FPKM "3.6791110434"; frac "0.108005"; conf_lo "3.381911"; conf_hi "3.976311"; cov "132.699954";
CM019855.1	Cufflinks	exon	1038920	1041157	1000	.	.	gene_id "CUFF.70"; transcript_id "CUFF.70.1"; exon_number "1"; FPKM "3.6791110434"; frac "0.108005"; conf_lo "3.381911"; conf_hi "3.976311"; cov "132.699954";
CM019855.1	Cufflinks	transcript	1040371	1078864	1000	-	.	gene_id "CUFF.72"; transcript_id "CUFF.72.1"; FPKM "25.6844023665"; frac "0.592755"; conf_lo "24.383514"; conf_hi "26.985291"; cov "926.397432";
CM019855.1	Cufflinks	exon	1040371	1040682	1000	-	.	gene_id "CUFF.72"; transcript_id "CUFF.72.1"; exon_number "1"; FPKM "25.6844023665"; frac "0.592755"; conf_lo "24.383514"; conf_hi "26.985291"; cov "926.397432";
CM019855.1	Cufflinks	exon	1042288	1042456	1000	-	.	gene_id "CUFF.72"; transcript_id "CUFF.72.1"; exon_number "2"; FPKM "25.6844023665"; frac "0.592755"; conf_lo "24.383514"; conf_hi "26.985291"; cov "926.397432";
CM019855.1	Cufflinks	exon	1043326	1043418	1000	-	.	gene_id "CUFF.72"; transcript_id "CUFF.72.1"; exon_number "3"; FPKM "25.6844023665"; frac "0.592755"; conf_lo "24.383514"; conf_hi "26.985291"; cov "926.397432";
CM019855.1	Cufflinks	exon	1044434	1044480	1000	-	.	gene_id "CUFF.72"; transcript_id "CUFF.72.1"; exon_number "4"; FPKM "25.6844023665"; frac "0.592755"; conf_lo "24.383514"; conf_hi "26.985291"; cov "926.397432";
CM019855.1	Cufflinks	exon	1045050	1045147	1000	-	.	gene_id "CUFF.72"; transcript_id "CUFF.72.1"; exon_number "5"; FPKM "25.6844023665"; frac "0.592755"; conf_lo "24.383514"; conf_hi "26.985291"; cov "926.397432";
CM019855.1	Cufflinks	exon	1045660	1045794	1000	-	.	gene_id "CUFF.72"; transcript_id "CUFF.72.1"; exon_number "6"; FPKM "25.6844023665"; frac "0.592755"; conf_lo "24.383514"; conf_hi "26.985291"; cov "926.397432";
CM019855.1	Cufflinks	exon	1052095	1052225	1000	-	.	gene_id "CUFF.72"; transcript_id "CUFF.72.1"; exon_number "7"; FPKM "25.6844023665"; frac "0.592755"; conf_lo "24.383514"; conf_hi "26.985291"; cov "926.397432";
CM019855.1	Cufflinks	exon	1053622	1053681	1000	-	.	gene_id "CUFF.72"; transcript_id "CUFF.72.1"; exon_number "8"; FPKM "25.6844023665"; frac "0.592755"; conf_lo "24.383514"; conf_hi "26.985291"; cov "926.397432";
CM019855.1	Cufflinks	exon	1054341	1054533	1000	-	.	gene_id "CUFF.72"; transcript_id "CUFF.72.1"; exon_number "9"; FPKM "25.6844023665"; frac "0.592755"; conf_lo "24.383514"; conf_hi "26.985291"; cov "926.397432";
CM019855.1	Cufflinks	exon	1068917	1069020	1000	-	.	gene_id "CUFF.72"; transcript_id "CUFF.72.1"; exon_number "10"; FPKM "25.6844023665"; frac "0.592755"; conf_lo "24.383514"; conf_hi "26.985291"; cov "926.397432";
CM019855.1	Cufflinks	exon	1076286	1076383	1000	-	.	gene_id "CUFF.72"; transcript_id "CUFF.72.1"; exon_number "11"; FPKM "25.6844023665"; frac "0.592755"; conf_lo "24.383514"; conf_hi "26.985291"; cov "926.397432";
CM019855.1	Cufflinks	exon	1078483	1078864	1000	-	.	gene_id "CUFF.72"; transcript_id "CUFF.72.1"; exon_number "12"; FPKM "25.6844023665"; frac "0.592755"; conf_lo "24.383514"; conf_hi "26.985291"; cov "926.397432";
CM019855.1	Cufflinks	transcript	1082769	1121167	1000	-	.	gene_id "CUFF.73"; transcript_id "CUFF.73.1"; FPKM "10.6305814844"; frac "0.299240"; conf_lo "10.009598"; conf_hi "11.251565"; cov "383.428948";
CM019855.1	Cufflinks	exon	1082769	1083116	1000	-	.	gene_id "CUFF.73"; transcript_id "CUFF.73.1"; exon_number "1"; FPKM "10.6305814844"; frac "0.299240"; conf_lo "10.009598"; conf_hi "11.251565"; cov "383.428948";
CM019855.1	Cufflinks	exon	1087286	1087439	1000	-	.	gene_id "CUFF.73"; transcript_id "CUFF.73.1"; exon_number "2"; FPKM "10.6305814844"; frac "0.299240"; conf_lo "10.009598"; conf_hi "11.251565"; cov "383.428948";
CM019855.1	Cufflinks	exon	1088561	1088634	1000	-	.	gene_id "CUFF.73"; transcript_id "CUFF.73.1"; exon_number "3"; FPKM "10.6305814844"; frac "0.299240"; conf_lo "10.009598"; conf_hi "11.251565"; cov "383.428948";
CM019855.1	Cufflinks	exon	1097129	1097278	1000	-	.	gene_id "CUFF.73"; transcript_id "CUFF.73.1"; exon_number "4"; FPKM "10.6305814844"; frac "0.299240"; conf_lo "10.009598"; conf_hi "11.251565"; cov "383.428948";
CM019855.1	Cufflinks	exon	1098351	1098470	1000	-	.	gene_id "CUFF.73"; transcript_id "CUFF.73.1"; exon_number "5"; FPKM "10.6305814844"; frac "0.299240"; conf_lo "10.009598"; conf_hi "11.251565"; cov "383.428948";
CM019855.1	Cufflinks	exon	1099862	1099948	1000	-	.	gene_id "CUFF.73"; transcript_id "CUFF.73.1"; exon_number "6"; FPKM "10.6305814844"; frac "0.299240"; conf_lo "10.009598"; conf_hi "11.251565"; cov "383.428948";
CM019855.1	Cufflinks	exon	1101109	1101267	1000	-	.	gene_id "CUFF.73"; transcript_id "CUFF.73.1"; exon_number "7"; FPKM "10.6305814844"; frac "0.299240"; conf_lo "10.009598"; conf_hi "11.251565"; cov "383.428948";
CM019855.1	Cufflinks	exon	1104348	1104503	1000	-	.	gene_id "CUFF.73"; transcript_id "CUFF.73.1"; exon_number "8"; FPKM "10.6305814844"; frac "0.299240"; conf_lo "10.009598"; conf_hi "11.251565"; cov "383.428948";
CM019855.1	Cufflinks	exon	1106949	1107016	1000	-	.	gene_id "CUFF.73"; transcript_id "CUFF.73.1"; exon_number "9"; FPKM "10.6305814844"; frac "0.299240"; conf_lo "10.009598"; conf_hi "11.251565"; cov "383.428948";
CM019855.1	Cufflinks	exon	1109827	1109897	1000	-	.	gene_id "CUFF.73"; transcript_id "CUFF.73.1"; exon_number "10"; FPKM "10.6305814844"; frac "0.299240"; conf_lo "10.009598"; conf_hi "11.251565"; cov "383.428948";
CM019855.1	Cufflinks	exon	1111211	1111317	1000	-	.	gene_id "CUFF.73"; transcript_id "CUFF.73.1"; exon_number "11"; FPKM "10.6305814844"; frac "0.299240"; conf_lo "10.009598"; conf_hi "11.251565"; cov "383.428948";
CM019855.1	Cufflinks	exon	1112676	1112795	1000	-	.	gene_id "CUFF.73"; transcript_id "CUFF.73.1"; exon_number "12"; FPKM "10.6305814844"; frac "0.299240"; conf_lo "10.009598"; conf_hi "11.251565"; cov "383.428948";
CM019855.1	Cufflinks	exon	1112902	1113024	1000	-	.	gene_id "CUFF.73"; transcript_id "CUFF.73.1"; exon_number "13"; FPKM "10.6305814844"; frac "0.299240"; conf_lo "10.009598"; conf_hi "11.251565"; cov "383.428948";
CM019855.1	Cufflinks	exon	1118317	1118465	1000	-	.	gene_id "CUFF.73"; transcript_id "CUFF.73.1"; exon_number "14"; FPKM "10.6305814844"; frac "0.299240"; conf_lo "10.009598"; conf_hi "11.251565"; cov "383.428948";
CM019855.1	Cufflinks	exon	1120896	1121167	1000	-	.	gene_id "CUFF.73"; transcript_id "CUFF.73.1"; exon_number "15"; FPKM "10.6305814844"; frac "0.299240"; conf_lo "10.009598"; conf_hi "11.251565"; cov "383.428948";
CM019855.1	Cufflinks	transcript	2701477	2706847	1000	.	.	gene_id "CUFF.78"; transcript_id "CUFF.78.1"; FPKM "2.1159867896"; frac "1.000000"; conf_lo "1.997895"; conf_hi "2.234079"; cov "76.325159";
CM019855.1	Cufflinks	exon	2701477	2706847	1000	.	.	gene_id "CUFF.78"; transcript_id "CUFF.78.1"; exon_number "1"; FPKM "2.1159867896"; frac "1.000000"; conf_lo "1.997895"; conf_hi "2.234079"; cov "76.325159";
CM019855.1	Cufflinks	transcript	2628630	2661222	1000	+	.	gene_id "CUFF.79"; transcript_id "CUFF.79.1"; FPKM "1.9419619705"; frac "1.000000"; conf_lo "1.192982"; conf_hi "2.690942"; cov "70.047959";
CM019855.1	Cufflinks	exon	2628630	2628807	1000	+	.	gene_id "CUFF.79"; transcript_id "CUFF.79.1"; exon_number "1"; FPKM "1.9419619705"; frac "1.000000"; conf_lo "1.192982"; conf_hi "2.690942"; cov "70.047959";
CM019855.1	Cufflinks	exon	2656790	2656863	1000	+	.	gene_id "CUFF.79"; transcript_id "CUFF.79.1"; exon_number "2"; FPKM "1.9419619705"; frac "1.000000"; conf_lo "1.192982"; conf_hi "2.690942"; cov "70.047959";
CM019855.1	Cufflinks	exon	2658952	2659067	1000	+	.	gene_id "CUFF.79"; transcript_id "CUFF.79.1"; exon_number "3"; FPKM "1.9419619705"; frac "1.000000"; conf_lo "1.192982"; conf_hi "2.690942"; cov "70.047959";
CM019855.1	Cufflinks	exon	2661187	2661222	1000	+	.	gene_id "CUFF.79"; transcript_id "CUFF.79.1"; exon_number "4"; FPKM "1.9419619705"; frac "1.000000"; conf_lo "1.192982"; conf_hi "2.690942"; cov "70.047959";
CM019855.1	Cufflinks	transcript	2633279	2633762	1000	.	.	gene_id "CUFF.80"; transcript_id "CUFF.80.1"; FPKM "0.4308114523"; frac "1.000000"; conf_lo "0.152642"; conf_hi "0.708981"; cov "15.539678";
CM019855.1	Cufflinks	exon	2633279	2633762	1000	.	.	gene_id "CUFF.80"; transcript_id "CUFF.80.1"; exon_number "1"; FPKM "0.4308114523"; frac "1.000000"; conf_lo "0.152642"; conf_hi "0.708981"; cov "15.539678";
CM019855.1	Cufflinks	transcript	2661899	2701425	1000	+	.	gene_id "CUFF.81"; transcript_id "CUFF.81.1"; FPKM "1.9018998685"; frac "1.000000"; conf_lo "1.753082"; conf_hi "2.050718"; cov "68.565767";
CM019855.1	Cufflinks	exon	2661899	2662347	1000	+	.	gene_id "CUFF.81"; transcript_id "CUFF.81.1"; exon_number "1"; FPKM "1.9018998685"; frac "1.000000"; conf_lo "1.753082"; conf_hi "2.050718"; cov "68.565767";
CM019855.1	Cufflinks	exon	2664233	2664346	1000	+	.	gene_id "CUFF.81"; transcript_id "CUFF.81.1"; exon_number "2"; FPKM "1.9018998685"; frac "1.000000"; conf_lo "1.753082"; conf_hi "2.050718"; cov "68.565767";
CM019855.1	Cufflinks	exon	2669219	2669321	1000	+	.	gene_id "CUFF.81"; transcript_id "CUFF.81.1"; exon_number "3"; FPKM "1.9018998685"; frac "1.000000"; conf_lo "1.753082"; conf_hi "2.050718"; cov "68.565767";
CM019855.1	Cufflinks	exon	2671528	2671658	1000	+	.	gene_id "CUFF.81"; transcript_id "CUFF.81.1"; exon_number "4"; FPKM "1.9018998685"; frac "1.000000"; conf_lo "1.753082"; conf_hi "2.050718"; cov "68.565767";
CM019855.1	Cufflinks	exon	2674949	2675028	1000	+	.	gene_id "CUFF.81"; transcript_id "CUFF.81.1"; exon_number "5"; FPKM "1.9018998685"; frac "1.000000"; conf_lo "1.753082"; conf_hi "2.050718"; cov "68.565767";
CM019855.1	Cufflinks	exon	2678818	2678885	1000	+	.	gene_id "CUFF.81"; transcript_id "CUFF.81.1"; exon_number "6"; FPKM "1.9018998685"; frac "1.000000"; conf_lo "1.753082"; conf_hi "2.050718"; cov "68.565767";
CM019855.1	Cufflinks	exon	2684226	2684318	1000	+	.	gene_id "CUFF.81"; transcript_id "CUFF.81.1"; exon_number "7"; FPKM "1.9018998685"; frac "1.000000"; conf_lo "1.753082"; conf_hi "2.050718"; cov "68.565767";
CM019855.1	Cufflinks	exon	2685078	2685284	1000	+	.	gene_id "CUFF.81"; transcript_id "CUFF.81.1"; exon_number "8"; FPKM "1.9018998685"; frac "1.000000"; conf_lo "1.753082"; conf_hi "2.050718"; cov "68.565767";
CM019855.1	Cufflinks	exon	2688602	2688750	1000	+	.	gene_id "CUFF.81"; transcript_id "CUFF.81.1"; exon_number "9"; FPKM "1.9018998685"; frac "1.000000"; conf_lo "1.753082"; conf_hi "2.050718"; cov "68.565767";
CM019855.1	Cufflinks	exon	2690174	2690305	1000	+	.	gene_id "CUFF.81"; transcript_id "CUFF.81.1"; exon_number "10"; FPKM "1.9018998685"; frac "1.000000"; conf_lo "1.753082"; conf_hi "2.050718"; cov "68.565767";
CM019855.1	Cufflinks	exon	2694309	2694438	1000	+	.	gene_id "CUFF.81"; transcript_id "CUFF.81.1"; exon_number "11"; FPKM "1.9018998685"; frac "1.000000"; conf_lo "1.753082"; conf_hi "2.050718"; cov "68.565767";
CM019855.1	Cufflinks	exon	2696878	2697055	1000	+	.	gene_id "CUFF.81"; transcript_id "CUFF.81.1"; exon_number "12"; FPKM "1.9018998685"; frac "1.000000"; conf_lo "1.753082"; conf_hi "2.050718"; cov "68.565767";
CM019855.1	Cufflinks	exon	2698931	2701425	1000	+	.	gene_id "CUFF.81"; transcript_id "CUFF.81.1"; exon_number "13"; FPKM "1.9018998685"; frac "1.000000"; conf_lo "1.753082"; conf_hi "2.050718"; cov "68.565767";
CM019855.1	Cufflinks	transcript	3012105	3038261	653	-	.	gene_id "CUFF.82"; transcript_id "CUFF.82.1"; FPKM "0.3482097845"; frac "0.332612"; conf_lo "0.270067"; conf_hi "0.426352"; cov "12.560176";
CM019855.1	Cufflinks	exon	3012105	3014539	653	-	.	gene_id "CUFF.82"; transcript_id "CUFF.82.1"; exon_number "1"; FPKM "0.3482097845"; frac "0.332612"; conf_lo "0.270067"; conf_hi "0.426352"; cov "12.560176";
CM019855.1	Cufflinks	exon	3018184	3018438	653	-	.	gene_id "CUFF.82"; transcript_id "CUFF.82.1"; exon_number "2"; FPKM "0.3482097845"; frac "0.332612"; conf_lo "0.270067"; conf_hi "0.426352"; cov "12.560176";
CM019855.1	Cufflinks	exon	3024543	3024715	653	-	.	gene_id "CUFF.82"; transcript_id "CUFF.82.1"; exon_number "3"; FPKM "0.3482097845"; frac "0.332612"; conf_lo "0.270067"; conf_hi "0.426352"; cov "12.560176";
CM019855.1	Cufflinks	exon	3026604	3026735	653	-	.	gene_id "CUFF.82"; transcript_id "CUFF.82.1"; exon_number "4"; FPKM "0.3482097845"; frac "0.332612"; conf_lo "0.270067"; conf_hi "0.426352"; cov "12.560176";
CM019855.1	Cufflinks	exon	3027826	3027996	653	-	.	gene_id "CUFF.82"; transcript_id "CUFF.82.1"; exon_number "5"; FPKM "0.3482097845"; frac "0.332612"; conf_lo "0.270067"; conf_hi "0.426352"; cov "12.560176";
CM019855.1	Cufflinks	exon	3029068	3029340	653	-	.	gene_id "CUFF.82"; transcript_id "CUFF.82.1"; exon_number "6"; FPKM "0.3482097845"; frac "0.332612"; conf_lo "0.270067"; conf_hi "0.426352"; cov "12.560176";
CM019855.1	Cufflinks	exon	3038159	3038261	653	-	.	gene_id "CUFF.82"; transcript_id "CUFF.82.1"; exon_number "7"; FPKM "0.3482097845"; frac "0.332612"; conf_lo "0.270067"; conf_hi "0.426352"; cov "12.560176";
CM019855.1	Cufflinks	transcript	3012105	3038113	1000	-	.	gene_id "CUFF.82"; transcript_id "CUFF.82.2"; FPKM "0.5331322372"; frac "0.667388"; conf_lo "0.455300"; conf_hi "0.610964"; cov "19.230462";
CM019855.1	Cufflinks	exon	3012105	3014539	1000	-	.	gene_id "CUFF.82"; transcript_id "CUFF.82.2"; exon_number "1"; FPKM "0.5331322372"; frac "0.667388"; conf_lo "0.455300"; conf_hi "0.610964"; cov "19.230462";
CM019855.1	Cufflinks	exon	3018184	3018438	1000	-	.	gene_id "CUFF.82"; transcript_id "CUFF.82.2"; exon_number "2"; FPKM "0.5331322372"; frac "0.667388"; conf_lo "0.455300"; conf_hi "0.610964"; cov "19.230462";
CM019855.1	Cufflinks	exon	3024543	3024715	1000	-	.	gene_id "CUFF.82"; transcript_id "CUFF.82.2"; exon_number "3"; FPKM "0.5331322372"; frac "0.667388"; conf_lo "0.455300"; conf_hi "0.610964"; cov "19.230462";
CM019855.1	Cufflinks	exon	3026604	3026735	1000	-	.	gene_id "CUFF.82"; transcript_id "CUFF.82.2"; exon_number "4"; FPKM "0.5331322372"; frac "0.667388"; conf_lo "0.455300"; conf_hi "0.610964"; cov "19.230462";
CM019855.1	Cufflinks	exon	3027826	3027996	1000	-	.	gene_id "CUFF.82"; transcript_id "CUFF.82.2"; exon_number "5"; FPKM "0.5331322372"; frac "0.667388"; conf_lo "0.455300"; conf_hi "0.610964"; cov "19.230462";
CM019855.1	Cufflinks	exon	3029068	3029340	1000	-	.	gene_id "CUFF.82"; transcript_id "CUFF.82.2"; exon_number "6"; FPKM "0.5331322372"; frac "0.667388"; conf_lo "0.455300"; conf_hi "0.610964"; cov "19.230462";
CM019855.1	Cufflinks	exon	3037002	3038113	1000	-	.	gene_id "CUFF.82"; transcript_id "CUFF.82.2"; exon_number "7"; FPKM "0.5331322372"; frac "0.667388"; conf_lo "0.455300"; conf_hi "0.610964"; cov "19.230462";
CM019855.1	Cufflinks	transcript	3029833	3030054	1000	.	.	gene_id "CUFF.83"; transcript_id "CUFF.83.1"; FPKM "20.5922634865"; frac "1.000000"; conf_lo "8.174661"; conf_hi "33.009866"; cov "742.777688";
CM019855.1	Cufflinks	exon	3029833	3030054	1000	.	.	gene_id "CUFF.83"; transcript_id "CUFF.83.1"; exon_number "1"; FPKM "20.5922634865"; frac "1.000000"; conf_lo "8.174661"; conf_hi "33.009866"; cov "742.777688";
CM019855.1	Cufflinks	transcript	3082914	3101309	1000	-	.	gene_id "CUFF.84"; transcript_id "CUFF.84.1"; FPKM "8.6022965395"; frac "0.845832"; conf_lo "7.984639"; conf_hi "9.219954"; cov "310.290995";
CM019855.1	Cufflinks	exon	3082914	3083173	1000	-	.	gene_id "CUFF.84"; transcript_id "CUFF.84.1"; exon_number "1"; FPKM "8.6022965395"; frac "0.845832"; conf_lo "7.984639"; conf_hi "9.219954"; cov "310.290995";
CM019855.1	Cufflinks	exon	3088417	3088534	1000	-	.	gene_id "CUFF.84"; transcript_id "CUFF.84.1"; exon_number "2"; FPKM "8.6022965395"; frac "0.845832"; conf_lo "7.984639"; conf_hi "9.219954"; cov "310.290995";
CM019855.1	Cufflinks	exon	3088982	3089151	1000	-	.	gene_id "CUFF.84"; transcript_id "CUFF.84.1"; exon_number "3"; FPKM "8.6022965395"; frac "0.845832"; conf_lo "7.984639"; conf_hi "9.219954"; cov "310.290995";
CM019855.1	Cufflinks	exon	3090320	3090383	1000	-	.	gene_id "CUFF.84"; transcript_id "CUFF.84.1"; exon_number "4"; FPKM "8.6022965395"; frac "0.845832"; conf_lo "7.984639"; conf_hi "9.219954"; cov "310.290995";
CM019855.1	Cufflinks	exon	3091446	3091640	1000	-	.	gene_id "CUFF.84"; transcript_id "CUFF.84.1"; exon_number "5"; FPKM "8.6022965395"; frac "0.845832"; conf_lo "7.984639"; conf_hi "9.219954"; cov "310.290995";
CM019855.1	Cufflinks	exon	3093326	3093465	1000	-	.	gene_id "CUFF.84"; transcript_id "CUFF.84.1"; exon_number "6"; FPKM "8.6022965395"; frac "0.845832"; conf_lo "7.984639"; conf_hi "9.219954"; cov "310.290995";
CM019855.1	Cufflinks	exon	3098690	3099229	1000	-	.	gene_id "CUFF.84"; transcript_id "CUFF.84.1"; exon_number "7"; FPKM "8.6022965395"; frac "0.845832"; conf_lo "7.984639"; conf_hi "9.219954"; cov "310.290995";
CM019855.1	Cufflinks	exon	3101213	3101309	1000	-	.	gene_id "CUFF.84"; transcript_id "CUFF.84.1"; exon_number "8"; FPKM "8.6022965395"; frac "0.845832"; conf_lo "7.984639"; conf_hi "9.219954"; cov "310.290995";
CM019855.1	Cufflinks	transcript	3082914	3101309	182	-	.	gene_id "CUFF.84"; transcript_id "CUFF.84.2"; FPKM "1.5727994848"; frac "0.154168"; conf_lo "1.298076"; conf_hi "1.847522"; cov "56.732004";
CM019855.1	Cufflinks	exon	3082914	3083173	182	-	.	gene_id "CUFF.84"; transcript_id "CUFF.84.2"; exon_number "1"; FPKM "1.5727994848"; frac "0.154168"; conf_lo "1.298076"; conf_hi "1.847522"; cov "56.732004";
CM019855.1	Cufflinks	exon	3088417	3088534	182	-	.	gene_id "CUFF.84"; transcript_id "CUFF.84.2"; exon_number "2"; FPKM "1.5727994848"; frac "0.154168"; conf_lo "1.298076"; conf_hi "1.847522"; cov "56.732004";
CM019855.1	Cufflinks	exon	3088982	3089151	182	-	.	gene_id "CUFF.84"; transcript_id "CUFF.84.2"; exon_number "3"; FPKM "1.5727994848"; frac "0.154168"; conf_lo "1.298076"; conf_hi "1.847522"; cov "56.732004";
CM019855.1	Cufflinks	exon	3090320	3090383	182	-	.	gene_id "CUFF.84"; transcript_id "CUFF.84.2"; exon_number "4"; FPKM "1.5727994848"; frac "0.154168"; conf_lo "1.298076"; conf_hi "1.847522"; cov "56.732004";
CM019855.1	Cufflinks	exon	3091446	3091636	182	-	.	gene_id "CUFF.84"; transcript_id "CUFF.84.2"; exon_number "5"; FPKM "1.5727994848"; frac "0.154168"; conf_lo "1.298076"; conf_hi "1.847522"; cov "56.732004";
CM019855.1	Cufflinks	exon	3093326	3093465	182	-	.	gene_id "CUFF.84"; transcript_id "CUFF.84.2"; exon_number "6"; FPKM "1.5727994848"; frac "0.154168"; conf_lo "1.298076"; conf_hi "1.847522"; cov "56.732004";
CM019855.1	Cufflinks	exon	3098690	3099229	182	-	.	gene_id "CUFF.84"; transcript_id "CUFF.84.2"; exon_number "7"; FPKM "1.5727994848"; frac "0.154168"; conf_lo "1.298076"; conf_hi "1.847522"; cov "56.732004";
CM019855.1	Cufflinks	exon	3101213	3101309	182	-	.	gene_id "CUFF.84"; transcript_id "CUFF.84.2"; exon_number "8"; FPKM "1.5727994848"; frac "0.154168"; conf_lo "1.298076"; conf_hi "1.847522"; cov "56.732004";
CM019855.1	Cufflinks	transcript	2557446	2615271	1000	-	.	gene_id "CUFF.85"; transcript_id "CUFF.85.1"; FPKM "9.4073374882"; frac "1.000000"; conf_lo "8.940720"; conf_hi "9.873955"; cov "339.266653";
CM019855.1	Cufflinks	exon	2557446	2561346	1000	-	.	gene_id "CUFF.85"; transcript_id "CUFF.85.1"; exon_number "1"; FPKM "9.4073374882"; frac "1.000000"; conf_lo "8.940720"; conf_hi "9.873955"; cov "339.266653";
CM019855.1	Cufflinks	exon	2562671	2562724	1000	-	.	gene_id "CUFF.85"; transcript_id "CUFF.85.1"; exon_number "2"; FPKM "9.4073374882"; frac "1.000000"; conf_lo "8.940720"; conf_hi "9.873955"; cov "339.266653";
CM019855.1	Cufflinks	exon	2564137	2564231	1000	-	.	gene_id "CUFF.85"; transcript_id "CUFF.85.1"; exon_number "3"; FPKM "9.4073374882"; frac "1.000000"; conf_lo "8.940720"; conf_hi "9.873955"; cov "339.266653";
CM019855.1	Cufflinks	exon	2567428	2567515	1000	-	.	gene_id "CUFF.85"; transcript_id "CUFF.85.1"; exon_number "4"; FPKM "9.4073374882"; frac "1.000000"; conf_lo "8.940720"; conf_hi "9.873955"; cov "339.266653";
CM019855.1	Cufflinks	exon	2572346	2572383	1000	-	.	gene_id "CUFF.85"; transcript_id "CUFF.85.1"; exon_number "5"; FPKM "9.4073374882"; frac "1.000000"; conf_lo "8.940720"; conf_hi "9.873955"; cov "339.266653";
CM019855.1	Cufflinks	exon	2574933	2574972	1000	-	.	gene_id "CUFF.85"; transcript_id "CUFF.85.1"; exon_number "6"; FPKM "9.4073374882"; frac "1.000000"; conf_lo "8.940720"; conf_hi "9.873955"; cov "339.266653";
CM019855.1	Cufflinks	exon	2578361	2578412	1000	-	.	gene_id "CUFF.85"; transcript_id "CUFF.85.1"; exon_number "7"; FPKM "9.4073374882"; frac "1.000000"; conf_lo "8.940720"; conf_hi "9.873955"; cov "339.266653";
CM019855.1	Cufflinks	exon	2580554	2580607	1000	-	.	gene_id "CUFF.85"; transcript_id "CUFF.85.1"; exon_number "8"; FPKM "9.4073374882"; frac "1.000000"; conf_lo "8.940720"; conf_hi "9.873955"; cov "339.266653";
CM019855.1	Cufflinks	exon	2581926	2581990	1000	-	.	gene_id "CUFF.85"; transcript_id "CUFF.85.1"; exon_number "9"; FPKM "9.4073374882"; frac "1.000000"; conf_lo "8.940720"; conf_hi "9.873955"; cov "339.266653";
CM019855.1	Cufflinks	exon	2582290	2582390	1000	-	.	gene_id "CUFF.85"; transcript_id "CUFF.85.1"; exon_number "10"; FPKM "9.4073374882"; frac "1.000000"; conf_lo "8.940720"; conf_hi "9.873955"; cov "339.266653";
CM019855.1	Cufflinks	exon	2585162	2585466	1000	-	.	gene_id "CUFF.85"; transcript_id "CUFF.85.1"; exon_number "11"; FPKM "9.4073374882"; frac "1.000000"; conf_lo "8.940720"; conf_hi "9.873955"; cov "339.266653";
CM019855.1	Cufflinks	exon	2615026	2615271	1000	-	.	gene_id "CUFF.85"; transcript_id "CUFF.85.1"; exon_number "12"; FPKM "9.4073374882"; frac "1.000000"; conf_lo "8.940720"; conf_hi "9.873955"; cov "339.266653";
CM019855.1	Cufflinks	transcript	2379255	2412707	1000	+	.	gene_id "CUFF.89"; transcript_id "CUFF.89.1"; FPKM "146.4092190705"; frac "1.000000"; conf_lo "140.030009"; conf_hi "152.788429"; cov "5279.716882";
CM019855.1	Cufflinks	exon	2379255	2379495	1000	+	.	gene_id "CUFF.89"; transcript_id "CUFF.89.1"; exon_number "1"; FPKM "146.4092190705"; frac "1.000000"; conf_lo "140.030009"; conf_hi "152.788429"; cov "5279.716882";
CM019855.1	Cufflinks	exon	2381595	2381629	1000	+	.	gene_id "CUFF.89"; transcript_id "CUFF.89.1"; exon_number "2"; FPKM "146.4092190705"; frac "1.000000"; conf_lo "140.030009"; conf_hi "152.788429"; cov "5279.716882";
CM019855.1	Cufflinks	exon	2382472	2382584	1000	+	.	gene_id "CUFF.89"; transcript_id "CUFF.89.1"; exon_number "3"; FPKM "146.4092190705"; frac "1.000000"; conf_lo "140.030009"; conf_hi "152.788429"; cov "5279.716882";
CM019855.1	Cufflinks	exon	2395986	2396031	1000	+	.	gene_id "CUFF.89"; transcript_id "CUFF.89.1"; exon_number "4"; FPKM "146.4092190705"; frac "1.000000"; conf_lo "140.030009"; conf_hi "152.788429"; cov "5279.716882";
CM019855.1	Cufflinks	exon	2398368	2398554	1000	+	.	gene_id "CUFF.89"; transcript_id "CUFF.89.1"; exon_number "5"; FPKM "146.4092190705"; frac "1.000000"; conf_lo "140.030009"; conf_hi "152.788429"; cov "5279.716882";
CM019855.1	Cufflinks	exon	2400338	2400431	1000	+	.	gene_id "CUFF.89"; transcript_id "CUFF.89.1"; exon_number "6"; FPKM "146.4092190705"; frac "1.000000"; conf_lo "140.030009"; conf_hi "152.788429"; cov "5279.716882";
CM019855.1	Cufflinks	exon	2403944	2404070	1000	+	.	gene_id "CUFF.89"; transcript_id "CUFF.89.1"; exon_number "7"; FPKM "146.4092190705"; frac "1.000000"; conf_lo "140.030009"; conf_hi "152.788429"; cov "5279.716882";
CM019855.1	Cufflinks	exon	2405617	2405717	1000	+	.	gene_id "CUFF.89"; transcript_id "CUFF.89.1"; exon_number "8"; FPKM "146.4092190705"; frac "1.000000"; conf_lo "140.030009"; conf_hi "152.788429"; cov "5279.716882";
CM019855.1	Cufflinks	exon	2407701	2407801	1000	+	.	gene_id "CUFF.89"; transcript_id "CUFF.89.1"; exon_number "9"; FPKM "146.4092190705"; frac "1.000000"; conf_lo "140.030009"; conf_hi "152.788429"; cov "5279.716882";
CM019855.1	Cufflinks	exon	2412292	2412707	1000	+	.	gene_id "CUFF.89"; transcript_id "CUFF.89.1"; exon_number "10"; FPKM "146.4092190705"; frac "1.000000"; conf_lo "140.030009"; conf_hi "152.788429"; cov "5279.716882";
CM019855.1	Cufflinks	transcript	2505910	2517412	1000	-	.	gene_id "CUFF.86"; transcript_id "CUFF.86.1"; FPKM "8.0042665478"; frac "1.000000"; conf_lo "7.385207"; conf_hi "8.623326"; cov "288.719625";
CM019855.1	Cufflinks	exon	2505910	2506846	1000	-	.	gene_id "CUFF.86"; transcript_id "CUFF.86.1"; exon_number "1"; FPKM "8.0042665478"; frac "1.000000"; conf_lo "7.385207"; conf_hi "8.623326"; cov "288.719625";
CM019855.1	Cufflinks	exon	2513227	2513381	1000	-	.	gene_id "CUFF.86"; transcript_id "CUFF.86.1"; exon_number "2"; FPKM "8.0042665478"; frac "1.000000"; conf_lo "7.385207"; conf_hi "8.623326"; cov "288.719625";
CM019855.1	Cufflinks	exon	2514253	2514343	1000	-	.	gene_id "CUFF.86"; transcript_id "CUFF.86.1"; exon_number "3"; FPKM "8.0042665478"; frac "1.000000"; conf_lo "7.385207"; conf_hi "8.623326"; cov "288.719625";
CM019855.1	Cufflinks	exon	2517312	2517412	1000	-	.	gene_id "CUFF.86"; transcript_id "CUFF.86.1"; exon_number "4"; FPKM "8.0042665478"; frac "1.000000"; conf_lo "7.385207"; conf_hi "8.623326"; cov "288.719625";
CM019855.1	Cufflinks	transcript	2524303	2525499	1000	-	.	gene_id "CUFF.87"; transcript_id "CUFF.87.1"; FPKM "14.1000323330"; frac "1.000000"; conf_lo "9.753165"; conf_hi "18.446899"; cov "505.114712";
CM019855.1	Cufflinks	exon	2524303	2524452	1000	-	.	gene_id "CUFF.87"; transcript_id "CUFF.87.1"; exon_number "1"; FPKM "14.1000323330"; frac "1.000000"; conf_lo "9.753165"; conf_hi "18.446899"; cov "505.114712";
CM019855.1	Cufflinks	exon	2525358	2525499	1000	-	.	gene_id "CUFF.87"; transcript_id "CUFF.87.1"; exon_number "2"; FPKM "14.1000323330"; frac "1.000000"; conf_lo "9.753165"; conf_hi "18.446899"; cov "505.114712";
CM019855.1	Cufflinks	transcript	2526254	2531236	1000	-	.	gene_id "CUFF.88"; transcript_id "CUFF.88.1"; FPKM "3.4262358508"; frac "1.000000"; conf_lo "2.797343"; conf_hi "4.055129"; cov "123.115075";
CM019855.1	Cufflinks	exon	2526254	2526279	1000	-	.	gene_id "CUFF.88"; transcript_id "CUFF.88.1"; exon_number "1"; FPKM "3.4262358508"; frac "1.000000"; conf_lo "2.797343"; conf_hi "4.055129"; cov "123.115075";
CM019855.1	Cufflinks	exon	2527080	2527202	1000	-	.	gene_id "CUFF.88"; transcript_id "CUFF.88.1"; exon_number "2"; FPKM "3.4262358508"; frac "1.000000"; conf_lo "2.797343"; conf_hi "4.055129"; cov "123.115075";
CM019855.1	Cufflinks	exon	2530783	2531236	1000	-	.	gene_id "CUFF.88"; transcript_id "CUFF.88.1"; exon_number "3"; FPKM "3.4262358508"; frac "1.000000"; conf_lo "2.797343"; conf_hi "4.055129"; cov "123.115075";
CM019855.1	Cufflinks	transcript	2534873	2547598	1000	+	.	gene_id "CUFF.90"; transcript_id "CUFF.90.1"; FPKM "5.9651886893"; frac "1.000000"; conf_lo "5.676940"; conf_hi "6.253437"; cov "215.118534";
CM019855.1	Cufflinks	exon	2534873	2538101	1000	+	.	gene_id "CUFF.90"; transcript_id "CUFF.90.1"; exon_number "1"; FPKM "5.9651886893"; frac "1.000000"; conf_lo "5.676940"; conf_hi "6.253437"; cov "215.118534";
CM019855.1	Cufflinks	exon	2541573	2547598	1000	+	.	gene_id "CUFF.90"; transcript_id "CUFF.90.1"; exon_number "2"; FPKM "5.9651886893"; frac "1.000000"; conf_lo "5.676940"; conf_hi "6.253437"; cov "215.118534";
CM019855.1	Cufflinks	transcript	2547760	2552131	1000	.	.	gene_id "CUFF.93"; transcript_id "CUFF.93.1"; FPKM "1.1193246136"; frac "1.000000"; conf_lo "1.022592"; conf_hi "1.216057"; cov "40.192314";
CM019855.1	Cufflinks	exon	2547760	2552131	1000	.	.	gene_id "CUFF.93"; transcript_id "CUFF.93.1"; exon_number "1"; FPKM "1.1193246136"; frac "1.000000"; conf_lo "1.022592"; conf_hi "1.216057"; cov "40.192314";
CM019855.1	Cufflinks	transcript	3690297	3691023	1000	.	.	gene_id "CUFF.100"; transcript_id "CUFF.100.1"; FPKM "0.2106493996"; frac "1.000000"; conf_lo "0.083623"; conf_hi "0.337676"; cov "7.598275";
CM019855.1	Cufflinks	exon	3690297	3691023	1000	.	.	gene_id "CUFF.100"; transcript_id "CUFF.100.1"; exon_number "1"; FPKM "0.2106493996"; frac "1.000000"; conf_lo "0.083623"; conf_hi "0.337676"; cov "7.598275";
CM019855.1	Cufflinks	transcript	3692708	3693628	1000	.	.	gene_id "CUFF.101"; transcript_id "CUFF.101.1"; FPKM "0.2184248096"; frac "1.000000"; conf_lo "0.109263"; conf_hi "0.327587"; cov "5.561463";
CM019855.1	Cufflinks	exon	3692708	3693628	1000	.	.	gene_id "CUFF.101"; transcript_id "CUFF.101.1"; exon_number "1"; FPKM "0.2184248096"; frac "1.000000"; conf_lo "0.109263"; conf_hi "0.327587"; cov "5.561463";
CM019855.1	Cufflinks	transcript	3842850	3843226	1000	.	.	gene_id "CUFF.102"; transcript_id "CUFF.102.1"; FPKM "1.1022590588"; frac "1.000000"; conf_lo "0.463456"; conf_hi "1.741062"; cov "39.759273";
CM019855.1	Cufflinks	exon	3842850	3843226	1000	.	.	gene_id "CUFF.102"; transcript_id "CUFF.102.1"; exon_number "1"; FPKM "1.1022590588"; frac "1.000000"; conf_lo "0.463456"; conf_hi "1.741062"; cov "39.759273";
CM019855.1	Cufflinks	transcript	3844066	3845032	1000	.	.	gene_id "CUFF.103"; transcript_id "CUFF.103.1"; FPKM "0.2960342058"; frac "1.000000"; conf_lo "0.174364"; conf_hi "0.417704"; cov "10.678166";
CM019855.1	Cufflinks	exon	3844066	3845032	1000	.	.	gene_id "CUFF.103"; transcript_id "CUFF.103.1"; exon_number "1"; FPKM "0.2960342058"; frac "1.000000"; conf_lo "0.174364"; conf_hi "0.417704"; cov "10.678166";
CM019855.1	Cufflinks	transcript	3850501	3866239	1000	-	.	gene_id "CUFF.105"; transcript_id "CUFF.105.1"; FPKM "0.2066277920"; frac "1.000000"; conf_lo "0.114213"; conf_hi "0.299042"; cov "7.453212";
CM019855.1	Cufflinks	exon	3850501	3851075	1000	-	.	gene_id "CUFF.105"; transcript_id "CUFF.105.1"; exon_number "1"; FPKM "0.2066277920"; frac "1.000000"; conf_lo "0.114213"; conf_hi "0.299042"; cov "7.453212";
CM019855.1	Cufflinks	exon	3853074	3853340	1000	-	.	gene_id "CUFF.105"; transcript_id "CUFF.105.1"; exon_number "2"; FPKM "0.2066277920"; frac "1.000000"; conf_lo "0.114213"; conf_hi "0.299042"; cov "7.453212";
CM019855.1	Cufflinks	exon	3855325	3855429	1000	-	.	gene_id "CUFF.105"; transcript_id "CUFF.105.1"; exon_number "3"; FPKM "0.2066277920"; frac "1.000000"; conf_lo "0.114213"; conf_hi "0.299042"; cov "7.453212";
CM019855.1	Cufflinks	exon	3860831	3860993	1000	-	.	gene_id "CUFF.105"; transcript_id "CUFF.105.1"; exon_number "4"; FPKM "0.2066277920"; frac "1.000000"; conf_lo "0.114213"; conf_hi "0.299042"; cov "7.453212";
CM019855.1	Cufflinks	exon	3866212	3866239	1000	-	.	gene_id "CUFF.105"; transcript_id "CUFF.105.1"; exon_number "5"; FPKM "0.2066277920"; frac "1.000000"; conf_lo "0.114213"; conf_hi "0.299042"; cov "7.453212";
CM019855.1	Cufflinks	transcript	3968465	3969762	1000	.	.	gene_id "CUFF.106"; transcript_id "CUFF.106.1"; FPKM "0.1985608709"; frac "1.000000"; conf_lo "0.116953"; conf_hi "0.280169"; cov "7.162233";
CM019855.1	Cufflinks	exon	3968465	3969762	1000	.	.	gene_id "CUFF.106"; transcript_id "CUFF.106.1"; exon_number "1"; FPKM "0.1985608709"; frac "1.000000"; conf_lo "0.116953"; conf_hi "0.280169"; cov "7.162233";
CM019855.1	Cufflinks	transcript	3971176	3976541	1000	+	.	gene_id "CUFF.109"; transcript_id "CUFF.109.1"; FPKM "2.1315485363"; frac "1.000000"; conf_lo "1.828473"; conf_hi "2.434624"; cov "76.886482";
CM019855.1	Cufflinks	exon	3971176	3971312	1000	+	.	gene_id "CUFF.109"; transcript_id "CUFF.109.1"; exon_number "1"; FPKM "2.1315485363"; frac "1.000000"; conf_lo "1.828473"; conf_hi "2.434624"; cov "76.886482";
CM019855.1	Cufflinks	exon	3975602	3976541	1000	+	.	gene_id "CUFF.109"; transcript_id "CUFF.109.1"; exon_number "2"; FPKM "2.1315485363"; frac "1.000000"; conf_lo "1.828473"; conf_hi "2.434624"; cov "76.886482";
CM019855.1	Cufflinks	transcript	3697449	3782295	172	+	.	gene_id "CUFF.104"; transcript_id "CUFF.104.1"; FPKM "0.2457356156"; frac "0.147001"; conf_lo "0.180621"; conf_hi "0.310850"; cov "8.863860";
CM019855.1	Cufflinks	exon	3697449	3697489	172	+	.	gene_id "CUFF.104"; transcript_id "CUFF.104.1"; exon_number "1"; FPKM "0.2457356156"; frac "0.147001"; conf_lo "0.180621"; conf_hi "0.310850"; cov "8.863860";
CM019855.1	Cufflinks	exon	3707667	3707807	172	+	.	gene_id "CUFF.104"; transcript_id "CUFF.104.1"; exon_number "2"; FPKM "0.2457356156"; frac "0.147001"; conf_lo "0.180621"; conf_hi "0.310850"; cov "8.863860";
CM019855.1	Cufflinks	exon	3711720	3711837	172	+	.	gene_id "CUFF.104"; transcript_id "CUFF.104.1"; exon_number "3"; FPKM "0.2457356156"; frac "0.147001"; conf_lo "0.180621"; conf_hi "0.310850"; cov "8.863860";
CM019855.1	Cufflinks	exon	3723033	3723126	172	+	.	gene_id "CUFF.104"; transcript_id "CUFF.104.1"; exon_number "4"; FPKM "0.2457356156"; frac "0.147001"; conf_lo "0.180621"; conf_hi "0.310850"; cov "8.863860";
CM019855.1	Cufflinks	exon	3723959	3724033	172	+	.	gene_id "CUFF.104"; transcript_id "CUFF.104.1"; exon_number "5"; FPKM "0.2457356156"; frac "0.147001"; conf_lo "0.180621"; conf_hi "0.310850"; cov "8.863860";
CM019855.1	Cufflinks	exon	3728451	3728647	172	+	.	gene_id "CUFF.104"; transcript_id "CUFF.104.1"; exon_number "6"; FPKM "0.2457356156"; frac "0.147001"; conf_lo "0.180621"; conf_hi "0.310850"; cov "8.863860";
CM019855.1	Cufflinks	exon	3731652	3731760	172	+	.	gene_id "CUFF.104"; transcript_id "CUFF.104.1"; exon_number "7"; FPKM "0.2457356156"; frac "0.147001"; conf_lo "0.180621"; conf_hi "0.310850"; cov "8.863860";
CM019855.1	Cufflinks	exon	3734710	3734820	172	+	.	gene_id "CUFF.104"; transcript_id "CUFF.104.1"; exon_number "8"; FPKM "0.2457356156"; frac "0.147001"; conf_lo "0.180621"; conf_hi "0.310850"; cov "8.863860";
CM019855.1	Cufflinks	exon	3740004	3740206	172	+	.	gene_id "CUFF.104"; transcript_id "CUFF.104.1"; exon_number "9"; FPKM "0.2457356156"; frac "0.147001"; conf_lo "0.180621"; conf_hi "0.310850"; cov "8.863860";
CM019855.1	Cufflinks	exon	3741599	3741677	172	+	.	gene_id "CUFF.104"; transcript_id "CUFF.104.1"; exon_number "10"; FPKM "0.2457356156"; frac "0.147001"; conf_lo "0.180621"; conf_hi "0.310850"; cov "8.863860";
CM019855.1	Cufflinks	exon	3743503	3743601	172	+	.	gene_id "CUFF.104"; transcript_id "CUFF.104.1"; exon_number "11"; FPKM "0.2457356156"; frac "0.147001"; conf_lo "0.180621"; conf_hi "0.310850"; cov "8.863860";
CM019855.1	Cufflinks	exon	3745800	3745953	172	+	.	gene_id "CUFF.104"; transcript_id "CUFF.104.1"; exon_number "12"; FPKM "0.2457356156"; frac "0.147001"; conf_lo "0.180621"; conf_hi "0.310850"; cov "8.863860";
CM019855.1	Cufflinks	exon	3746067	3746167	172	+	.	gene_id "CUFF.104"; transcript_id "CUFF.104.1"; exon_number "13"; FPKM "0.2457356156"; frac "0.147001"; conf_lo "0.180621"; conf_hi "0.310850"; cov "8.863860";
CM019855.1	Cufflinks	exon	3748196	3748333	172	+	.	gene_id "CUFF.104"; transcript_id "CUFF.104.1"; exon_number "14"; FPKM "0.2457356156"; frac "0.147001"; conf_lo "0.180621"; conf_hi "0.310850"; cov "8.863860";
CM019855.1	Cufflinks	exon	3752413	3752571	172	+	.	gene_id "CUFF.104"; transcript_id "CUFF.104.1"; exon_number "15"; FPKM "0.2457356156"; frac "0.147001"; conf_lo "0.180621"; conf_hi "0.310850"; cov "8.863860";
CM019855.1	Cufflinks	exon	3764969	3765148	172	+	.	gene_id "CUFF.104"; transcript_id "CUFF.104.1"; exon_number "16"; FPKM "0.2457356156"; frac "0.147001"; conf_lo "0.180621"; conf_hi "0.310850"; cov "8.863860";
CM019855.1	Cufflinks	exon	3768803	3768948	172	+	.	gene_id "CUFF.104"; transcript_id "CUFF.104.1"; exon_number "17"; FPKM "0.2457356156"; frac "0.147001"; conf_lo "0.180621"; conf_hi "0.310850"; cov "8.863860";
CM019855.1	Cufflinks	exon	3772060	3772204	172	+	.	gene_id "CUFF.104"; transcript_id "CUFF.104.1"; exon_number "18"; FPKM "0.2457356156"; frac "0.147001"; conf_lo "0.180621"; conf_hi "0.310850"; cov "8.863860";
CM019855.1	Cufflinks	exon	3772738	3772926	172	+	.	gene_id "CUFF.104"; transcript_id "CUFF.104.1"; exon_number "19"; FPKM "0.2457356156"; frac "0.147001"; conf_lo "0.180621"; conf_hi "0.310850"; cov "8.863860";
CM019855.1	Cufflinks	exon	3776362	3776427	172	+	.	gene_id "CUFF.104"; transcript_id "CUFF.104.1"; exon_number "20"; FPKM "0.2457356156"; frac "0.147001"; conf_lo "0.180621"; conf_hi "0.310850"; cov "8.863860";
CM019855.1	Cufflinks	exon	3777932	3778075	172	+	.	gene_id "CUFF.104"; transcript_id "CUFF.104.1"; exon_number "21"; FPKM "0.2457356156"; frac "0.147001"; conf_lo "0.180621"; conf_hi "0.310850"; cov "8.863860";
CM019855.1	Cufflinks	exon	3781125	3782295	172	+	.	gene_id "CUFF.104"; transcript_id "CUFF.104.1"; exon_number "22"; FPKM "0.2457356156"; frac "0.147001"; conf_lo "0.180621"; conf_hi "0.310850"; cov "8.863860";
CM019855.1	Cufflinks	transcript	3697449	3782295	1000	+	.	gene_id "CUFF.104"; transcript_id "CUFF.104.2"; FPKM "1.4259295304"; frac "0.852999"; conf_lo "1.288709"; conf_hi "1.563150"; cov "51.434299";
CM019855.1	Cufflinks	exon	3697449	3697489	1000	+	.	gene_id "CUFF.104"; transcript_id "CUFF.104.2"; exon_number "1"; FPKM "1.4259295304"; frac "0.852999"; conf_lo "1.288709"; conf_hi "1.563150"; cov "51.434299";
CM019855.1	Cufflinks	exon	3707667	3707807	1000	+	.	gene_id "CUFF.104"; transcript_id "CUFF.104.2"; exon_number "2"; FPKM "1.4259295304"; frac "0.852999"; conf_lo "1.288709"; conf_hi "1.563150"; cov "51.434299";
CM019855.1	Cufflinks	exon	3711720	3711837	1000	+	.	gene_id "CUFF.104"; transcript_id "CUFF.104.2"; exon_number "3"; FPKM "1.4259295304"; frac "0.852999"; conf_lo "1.288709"; conf_hi "1.563150"; cov "51.434299";
CM019855.1	Cufflinks	exon	3723033	3723126	1000	+	.	gene_id "CUFF.104"; transcript_id "CUFF.104.2"; exon_number "4"; FPKM "1.4259295304"; frac "0.852999"; conf_lo "1.288709"; conf_hi "1.563150"; cov "51.434299";
CM019855.1	Cufflinks	exon	3723959	3724033	1000	+	.	gene_id "CUFF.104"; transcript_id "CUFF.104.2"; exon_number "5"; FPKM "1.4259295304"; frac "0.852999"; conf_lo "1.288709"; conf_hi "1.563150"; cov "51.434299";
CM019855.1	Cufflinks	exon	3728451	3728647	1000	+	.	gene_id "CUFF.104"; transcript_id "CUFF.104.2"; exon_number "6"; FPKM "1.4259295304"; frac "0.852999"; conf_lo "1.288709"; conf_hi "1.563150"; cov "51.434299";
CM019855.1	Cufflinks	exon	3731652	3731760	1000	+	.	gene_id "CUFF.104"; transcript_id "CUFF.104.2"; exon_number "7"; FPKM "1.4259295304"; frac "0.852999"; conf_lo "1.288709"; conf_hi "1.563150"; cov "51.434299";
CM019855.1	Cufflinks	exon	3734710	3734820	1000	+	.	gene_id "CUFF.104"; transcript_id "CUFF.104.2"; exon_number "8"; FPKM "1.4259295304"; frac "0.852999"; conf_lo "1.288709"; conf_hi "1.563150"; cov "51.434299";
CM019855.1	Cufflinks	exon	3740004	3740206	1000	+	.	gene_id "CUFF.104"; transcript_id "CUFF.104.2"; exon_number "9"; FPKM "1.4259295304"; frac "0.852999"; conf_lo "1.288709"; conf_hi "1.563150"; cov "51.434299";
CM019855.1	Cufflinks	exon	3741599	3741677	1000	+	.	gene_id "CUFF.104"; transcript_id "CUFF.104.2"; exon_number "10"; FPKM "1.4259295304"; frac "0.852999"; conf_lo "1.288709"; conf_hi "1.563150"; cov "51.434299";
CM019855.1	Cufflinks	exon	3743503	3743601	1000	+	.	gene_id "CUFF.104"; transcript_id "CUFF.104.2"; exon_number "11"; FPKM "1.4259295304"; frac "0.852999"; conf_lo "1.288709"; conf_hi "1.563150"; cov "51.434299";
CM019855.1	Cufflinks	exon	3745800	3745953	1000	+	.	gene_id "CUFF.104"; transcript_id "CUFF.104.2"; exon_number "12"; FPKM "1.4259295304"; frac "0.852999"; conf_lo "1.288709"; conf_hi "1.563150"; cov "51.434299";
CM019855.1	Cufflinks	exon	3746067	3746167	1000	+	.	gene_id "CUFF.104"; transcript_id "CUFF.104.2"; exon_number "13"; FPKM "1.4259295304"; frac "0.852999"; conf_lo "1.288709"; conf_hi "1.563150"; cov "51.434299";
CM019855.1	Cufflinks	exon	3748196	3748333	1000	+	.	gene_id "CUFF.104"; transcript_id "CUFF.104.2"; exon_number "14"; FPKM "1.4259295304"; frac "0.852999"; conf_lo "1.288709"; conf_hi "1.563150"; cov "51.434299";
CM019855.1	Cufflinks	exon	3752413	3752571	1000	+	.	gene_id "CUFF.104"; transcript_id "CUFF.104.2"; exon_number "15"; FPKM "1.4259295304"; frac "0.852999"; conf_lo "1.288709"; conf_hi "1.563150"; cov "51.434299";
CM019855.1	Cufflinks	exon	3764969	3765148	1000	+	.	gene_id "CUFF.104"; transcript_id "CUFF.104.2"; exon_number "16"; FPKM "1.4259295304"; frac "0.852999"; conf_lo "1.288709"; conf_hi "1.563150"; cov "51.434299";
CM019855.1	Cufflinks	exon	3768803	3768948	1000	+	.	gene_id "CUFF.104"; transcript_id "CUFF.104.2"; exon_number "17"; FPKM "1.4259295304"; frac "0.852999"; conf_lo "1.288709"; conf_hi "1.563150"; cov "51.434299";
CM019855.1	Cufflinks	exon	3772060	3772204	1000	+	.	gene_id "CUFF.104"; transcript_id "CUFF.104.2"; exon_number "18"; FPKM "1.4259295304"; frac "0.852999"; conf_lo "1.288709"; conf_hi "1.563150"; cov "51.434299";
CM019855.1	Cufflinks	exon	3772738	3772926	1000	+	.	gene_id "CUFF.104"; transcript_id "CUFF.104.2"; exon_number "19"; FPKM "1.4259295304"; frac "0.852999"; conf_lo "1.288709"; conf_hi "1.563150"; cov "51.434299";
CM019855.1	Cufflinks	exon	3776362	3776427	1000	+	.	gene_id "CUFF.104"; transcript_id "CUFF.104.2"; exon_number "20"; FPKM "1.4259295304"; frac "0.852999"; conf_lo "1.288709"; conf_hi "1.563150"; cov "51.434299";
CM019855.1	Cufflinks	exon	3777932	3778072	1000	+	.	gene_id "CUFF.104"; transcript_id "CUFF.104.2"; exon_number "21"; FPKM "1.4259295304"; frac "0.852999"; conf_lo "1.288709"; conf_hi "1.563150"; cov "51.434299";
CM019855.1	Cufflinks	exon	3781122	3782295	1000	+	.	gene_id "CUFF.104"; transcript_id "CUFF.104.2"; exon_number "22"; FPKM "1.4259295304"; frac "0.852999"; conf_lo "1.288709"; conf_hi "1.563150"; cov "51.434299";
CM019855.1	Cufflinks	transcript	3754890	3755147	1000	.	.	gene_id "CUFF.107"; transcript_id "CUFF.107.1"; FPKM "6.9401955319"; frac "1.000000"; conf_lo "2.458999"; conf_hi "11.421392"; cov "250.337822";
CM019855.1	Cufflinks	exon	3754890	3755147	1000	.	.	gene_id "CUFF.107"; transcript_id "CUFF.107.1"; exon_number "1"; FPKM "6.9401955319"; frac "1.000000"; conf_lo "2.458999"; conf_hi "11.421392"; cov "250.337822";
CM019855.1	Cufflinks	transcript	3755658	3755978	1000	.	.	gene_id "CUFF.108"; transcript_id "CUFF.108.1"; FPKM "2.0756245811"; frac "1.000000"; conf_lo "0.823976"; conf_hi "3.327273"; cov "74.869265";
CM019855.1	Cufflinks	exon	3755658	3755978	1000	.	.	gene_id "CUFF.108"; transcript_id "CUFF.108.1"; exon_number "1"; FPKM "2.0756245811"; frac "1.000000"; conf_lo "0.823976"; conf_hi "3.327273"; cov "74.869265";
CM019855.1	Cufflinks	transcript	3756965	3757209	1000	.	.	gene_id "CUFF.110"; transcript_id "CUFF.110.1"; FPKM "10.6835944505"; frac "1.000000"; conf_lo "4.241145"; conf_hi "17.126044"; cov "385.364901";
CM019855.1	Cufflinks	exon	3756965	3757209	1000	.	.	gene_id "CUFF.110"; transcript_id "CUFF.110.1"; exon_number "1"; FPKM "10.6835944505"; frac "1.000000"; conf_lo "4.241145"; conf_hi "17.126044"; cov "385.364901";
CM019855.1	Cufflinks	transcript	3791951	3814070	1000	+	.	gene_id "CUFF.117"; transcript_id "CUFF.117.1"; FPKM "1.6492605726"; frac "1.000000"; conf_lo "1.443487"; conf_hi "1.855034"; cov "59.490010";
CM019855.1	Cufflinks	exon	3791951	3792235	1000	+	.	gene_id "CUFF.117"; transcript_id "CUFF.117.1"; exon_number "1"; FPKM "1.6492605726"; frac "1.000000"; conf_lo "1.443487"; conf_hi "1.855034"; cov "59.490010";
CM019855.1	Cufflinks	exon	3797615	3798043	1000	+	.	gene_id "CUFF.117"; transcript_id "CUFF.117.1"; exon_number "2"; FPKM "1.6492605726"; frac "1.000000"; conf_lo "1.443487"; conf_hi "1.855034"; cov "59.490010";
CM019855.1	Cufflinks	exon	3801130	3801837	1000	+	.	gene_id "CUFF.117"; transcript_id "CUFF.117.1"; exon_number "3"; FPKM "1.6492605726"; frac "1.000000"; conf_lo "1.443487"; conf_hi "1.855034"; cov "59.490010";
CM019855.1	Cufflinks	exon	3813874	3814070	1000	+	.	gene_id "CUFF.117"; transcript_id "CUFF.117.1"; exon_number "4"; FPKM "1.6492605726"; frac "1.000000"; conf_lo "1.443487"; conf_hi "1.855034"; cov "59.490010";
CM019855.1	Cufflinks	transcript	3817116	3832694	1000	+	.	gene_id "CUFF.119"; transcript_id "CUFF.119.1"; FPKM "1.1954594449"; frac "0.821435"; conf_lo "1.078090"; conf_hi "1.312829"; cov "43.121078";
CM019855.1	Cufflinks	exon	3817116	3817978	1000	+	.	gene_id "CUFF.119"; transcript_id "CUFF.119.1"; exon_number "1"; FPKM "1.1954594449"; frac "0.821435"; conf_lo "1.078090"; conf_hi "1.312829"; cov "43.121078";
CM019855.1	Cufflinks	exon	3819135	3819312	1000	+	.	gene_id "CUFF.119"; transcript_id "CUFF.119.1"; exon_number "2"; FPKM "1.1954594449"; frac "0.821435"; conf_lo "1.078090"; conf_hi "1.312829"; cov "43.121078";
CM019855.1	Cufflinks	exon	3822032	3825431	1000	+	.	gene_id "CUFF.119"; transcript_id "CUFF.119.1"; exon_number "3"; FPKM "1.1954594449"; frac "0.821435"; conf_lo "1.078090"; conf_hi "1.312829"; cov "43.121078";
CM019855.1	Cufflinks	exon	3832620	3832694	1000	+	.	gene_id "CUFF.119"; transcript_id "CUFF.119.1"; exon_number "4"; FPKM "1.1954594449"; frac "0.821435"; conf_lo "1.078090"; conf_hi "1.312829"; cov "43.121078";
CM019855.1	Cufflinks	transcript	3817116	3832694	219	+	.	gene_id "CUFF.119"; transcript_id "CUFF.119.2"; FPKM "0.2625446420"; frac "0.178565"; conf_lo "0.199002"; conf_hi "0.326087"; cov "9.470173";
CM019855.1	Cufflinks	exon	3817116	3817978	219	+	.	gene_id "CUFF.119"; transcript_id "CUFF.119.2"; exon_number "1"; FPKM "0.2625446420"; frac "0.178565"; conf_lo "0.199002"; conf_hi "0.326087"; cov "9.470173";
CM019855.1	Cufflinks	exon	3819178	3819312	219	+	.	gene_id "CUFF.119"; transcript_id "CUFF.119.2"; exon_number "2"; FPKM "0.2625446420"; frac "0.178565"; conf_lo "0.199002"; conf_hi "0.326087"; cov "9.470173";
CM019855.1	Cufflinks	exon	3822032	3825431	219	+	.	gene_id "CUFF.119"; transcript_id "CUFF.119.2"; exon_number "3"; FPKM "0.2625446420"; frac "0.178565"; conf_lo "0.199002"; conf_hi "0.326087"; cov "9.470173";
CM019855.1	Cufflinks	exon	3832620	3832694	219	+	.	gene_id "CUFF.119"; transcript_id "CUFF.119.2"; exon_number "4"; FPKM "0.2625446420"; frac "0.178565"; conf_lo "0.199002"; conf_hi "0.326087"; cov "9.470173";
CM019855.1	Cufflinks	transcript	3834883	3842741	1000	.	.	gene_id "CUFF.124"; transcript_id "CUFF.124.1"; FPKM "1.6708138489"; frac "1.000000"; conf_lo "1.584952"; conf_hi "1.756675"; cov "60.267452";
CM019855.1	Cufflinks	exon	3834883	3842741	1000	.	.	gene_id "CUFF.124"; transcript_id "CUFF.124.1"; exon_number "1"; FPKM "1.6708138489"; frac "1.000000"; conf_lo "1.584952"; conf_hi "1.756675"; cov "60.267452";
CM019855.1	Cufflinks	transcript	4045335	4046262	1000	.	.	gene_id "CUFF.127"; transcript_id "CUFF.127.1"; FPKM "0.1832880104"; frac "1.000000"; conf_lo "0.085316"; conf_hi "0.281260"; cov "6.611330";
CM019855.1	Cufflinks	exon	4045335	4046262	1000	.	.	gene_id "CUFF.127"; transcript_id "CUFF.127.1"; exon_number "1"; FPKM "0.1832880104"; frac "1.000000"; conf_lo "0.085316"; conf_hi "0.281260"; cov "6.611330";
CM019855.1	Cufflinks	transcript	4041691	4042153	1000	.	.	gene_id "CUFF.128"; transcript_id "CUFF.128.1"; FPKM "0.4821398761"; frac "1.000000"; conf_lo "0.170828"; conf_hi "0.793452"; cov "17.391131";
CM019855.1	Cufflinks	exon	4041691	4042153	1000	.	.	gene_id "CUFF.128"; transcript_id "CUFF.128.1"; exon_number "1"; FPKM "0.4821398761"; frac "1.000000"; conf_lo "0.170828"; conf_hi "0.793452"; cov "17.391131";
CM019855.1	Cufflinks	transcript	2291562	2323164	1000	-	.	gene_id "CUFF.91"; transcript_id "CUFF.91.1"; FPKM "5.6934682343"; frac "0.810089"; conf_lo "5.390747"; conf_hi "5.996189"; cov "200.836410";
CM019855.1	Cufflinks	exon	2291562	2294261	1000	-	.	gene_id "CUFF.91"; transcript_id "CUFF.91.1"; exon_number "1"; FPKM "5.6934682343"; frac "0.810089"; conf_lo "5.390747"; conf_hi "5.996189"; cov "200.836410";
CM019855.1	Cufflinks	exon	2300649	2300722	1000	-	.	gene_id "CUFF.91"; transcript_id "CUFF.91.1"; exon_number "2"; FPKM "5.6934682343"; frac "0.810089"; conf_lo "5.390747"; conf_hi "5.996189"; cov "200.836410";
CM019855.1	Cufflinks	exon	2301093	2304174	1000	-	.	gene_id "CUFF.91"; transcript_id "CUFF.91.1"; exon_number "3"; FPKM "5.6934682343"; frac "0.810089"; conf_lo "5.390747"; conf_hi "5.996189"; cov "200.836410";
CM019855.1	Cufflinks	exon	2323029	2323164	1000	-	.	gene_id "CUFF.91"; transcript_id "CUFF.91.1"; exon_number "4"; FPKM "5.6934682343"; frac "0.810089"; conf_lo "5.390747"; conf_hi "5.996189"; cov "200.836410";
CM019855.1	Cufflinks	transcript	2291549	2304164	1000	.	.	gene_id "CUFF.92"; transcript_id "CUFF.92.1"; FPKM "0.6172866985"; frac "0.189911"; conf_lo "0.563497"; conf_hi "0.671076"; cov "21.774714";
CM019855.1	Cufflinks	exon	2291549	2304164	1000	.	.	gene_id "CUFF.92"; transcript_id "CUFF.92.1"; exon_number "1"; FPKM "0.6172866985"; frac "0.189911"; conf_lo "0.563497"; conf_hi "0.671076"; cov "21.774714";
CM019855.1	Cufflinks	transcript	2164906	2183455	1000	-	.	gene_id "CUFF.94"; transcript_id "CUFF.94.1"; FPKM "16.0327146425"; frac "1.000000"; conf_lo "15.238395"; conf_hi "16.827035"; cov "574.101002";
CM019855.1	Cufflinks	exon	2164906	2167776	1000	-	.	gene_id "CUFF.94"; transcript_id "CUFF.94.1"; exon_number "1"; FPKM "16.0327146425"; frac "1.000000"; conf_lo "15.238395"; conf_hi "16.827035"; cov "574.101002";
CM019855.1	Cufflinks	exon	2183228	2183455	1000	-	.	gene_id "CUFF.94"; transcript_id "CUFF.94.1"; exon_number "2"; FPKM "16.0327146425"; frac "1.000000"; conf_lo "15.238395"; conf_hi "16.827035"; cov "574.101002";
CM019855.1	Cufflinks	transcript	2187919	2188746	1000	.	.	gene_id "CUFF.97"; transcript_id "CUFF.97.1"; FPKM "0.5231077892"; frac "1.000000"; conf_lo "0.341907"; conf_hi "0.704309"; cov "18.868873";
CM019855.1	Cufflinks	exon	2187919	2188746	1000	.	.	gene_id "CUFF.97"; transcript_id "CUFF.97.1"; exon_number "1"; FPKM "0.5231077892"; frac "1.000000"; conf_lo "0.341907"; conf_hi "0.704309"; cov "18.868873";
CM019855.1	Cufflinks	transcript	2198361	2200412	1000	.	.	gene_id "CUFF.98"; transcript_id "CUFF.98.1"; FPKM "0.0835194917"; frac "1.000000"; conf_lo "0.043405"; conf_hi "0.123634"; cov "3.012608";
CM019855.1	Cufflinks	exon	2198361	2200412	1000	.	.	gene_id "CUFF.98"; transcript_id "CUFF.98.1"; exon_number "1"; FPKM "0.0835194917"; frac "1.000000"; conf_lo "0.043405"; conf_hi "0.123634"; cov "3.012608";
CM019855.1	Cufflinks	transcript	2202769	2210536	1000	+	.	gene_id "CUFF.99"; transcript_id "CUFF.99.1"; FPKM "0.9349739123"; frac "1.000000"; conf_lo "0.839725"; conf_hi "1.030222"; cov "33.654178";
CM019855.1	Cufflinks	exon	2202769	2202875	1000	+	.	gene_id "CUFF.99"; transcript_id "CUFF.99.1"; exon_number "1"; FPKM "0.9349739123"; frac "1.000000"; conf_lo "0.839725"; conf_hi "1.030222"; cov "33.654178";
CM019855.1	Cufflinks	exon	2206908	2210536	1000	+	.	gene_id "CUFF.99"; transcript_id "CUFF.99.1"; exon_number "2"; FPKM "0.9349739123"; frac "1.000000"; conf_lo "0.839725"; conf_hi "1.030222"; cov "33.654178";
CM019855.1	Cufflinks	transcript	2246853	2249173	1000	.	.	gene_id "CUFF.111"; transcript_id "CUFF.111.1"; FPKM "0.2022928440"; frac "1.000000"; conf_lo "0.143960"; conf_hi "0.260626"; cov "7.296848";
CM019855.1	Cufflinks	exon	2246853	2249173	1000	.	.	gene_id "CUFF.111"; transcript_id "CUFF.111.1"; exon_number "1"; FPKM "0.2022928440"; frac "1.000000"; conf_lo "0.143960"; conf_hi "0.260626"; cov "7.296848";
CM019855.1	Cufflinks	transcript	2249527	2256005	1000	.	.	gene_id "CUFF.112"; transcript_id "CUFF.112.1"; FPKM "0.2272082555"; frac "1.000000"; conf_lo "0.190636"; conf_hi "0.263781"; cov "8.195564";
CM019855.1	Cufflinks	exon	2249527	2256005	1000	.	.	gene_id "CUFF.112"; transcript_id "CUFF.112.1"; exon_number "1"; FPKM "0.2272082555"; frac "1.000000"; conf_lo "0.190636"; conf_hi "0.263781"; cov "8.195564";
CM019855.1	Cufflinks	transcript	2256121	2257739	1000	.	.	gene_id "CUFF.113"; transcript_id "CUFF.113.1"; FPKM "0.1003352440"; frac "1.000000"; conf_lo "0.050168"; conf_hi "0.150503"; cov "3.619164";
CM019855.1	Cufflinks	exon	2256121	2257739	1000	.	.	gene_id "CUFF.113"; transcript_id "CUFF.113.1"; exon_number "1"; FPKM "0.1003352440"; frac "1.000000"; conf_lo "0.050168"; conf_hi "0.150503"; cov "3.619164";
CM019855.1	Cufflinks	transcript	2257915	2261299	1000	.	.	gene_id "CUFF.114"; transcript_id "CUFF.114.1"; FPKM "0.1963412304"; frac "1.000000"; conf_lo "0.149913"; conf_hi "0.242770"; cov "7.082169";
CM019855.1	Cufflinks	exon	2257915	2261299	1000	.	.	gene_id "CUFF.114"; transcript_id "CUFF.114.1"; exon_number "1"; FPKM "0.1963412304"; frac "1.000000"; conf_lo "0.149913"; conf_hi "0.242770"; cov "7.082169";
CM019855.1	Cufflinks	transcript	2261511	2263103	1000	.	.	gene_id "CUFF.115"; transcript_id "CUFF.115.1"; FPKM "0.2417818584"; frac "1.000000"; conf_lo "0.162915"; conf_hi "0.320648"; cov "8.614888";
CM019855.1	Cufflinks	exon	2261511	2263103	1000	.	.	gene_id "CUFF.115"; transcript_id "CUFF.115.1"; exon_number "1"; FPKM "0.2417818584"; frac "1.000000"; conf_lo "0.162915"; conf_hi "0.320648"; cov "8.614888";
CM019855.1	Cufflinks	transcript	2270321	2271278	1000	.	.	gene_id "CUFF.116"; transcript_id "CUFF.116.1"; FPKM "0.2875374124"; frac "1.000000"; conf_lo "0.164620"; conf_hi "0.410455"; cov "10.371680";
CM019855.1	Cufflinks	exon	2270321	2271278	1000	.	.	gene_id "CUFF.116"; transcript_id "CUFF.116.1"; exon_number "1"; FPKM "0.2875374124"; frac "1.000000"; conf_lo "0.164620"; conf_hi "0.410455"; cov "10.371680";
CM019855.1	Cufflinks	transcript	2271517	2273708	1000	.	.	gene_id "CUFF.118"; transcript_id "CUFF.118.1"; FPKM "0.1313712486"; frac "1.000000"; conf_lo "0.082608"; conf_hi "0.180134"; cov "4.738655";
CM019855.1	Cufflinks	exon	2271517	2273708	1000	.	.	gene_id "CUFF.118"; transcript_id "CUFF.118.1"; exon_number "1"; FPKM "0.1313712486"; frac "1.000000"; conf_lo "0.082608"; conf_hi "0.180134"; cov "4.738655";
CM019855.1	Cufflinks	transcript	2277430	2278475	1000	.	.	gene_id "CUFF.120"; transcript_id "CUFF.120.1"; FPKM "0.1435348572"; frac "1.000000"; conf_lo "0.063916"; conf_hi "0.223154"; cov "5.177405";
CM019855.1	Cufflinks	exon	2277430	2278475	1000	.	.	gene_id "CUFF.120"; transcript_id "CUFF.120.1"; exon_number "1"; FPKM "0.1435348572"; frac "1.000000"; conf_lo "0.063916"; conf_hi "0.223154"; cov "5.177405";
CM019855.1	Cufflinks	transcript	2279669	2282589	1000	.	.	gene_id "CUFF.121"; transcript_id "CUFF.121.1"; FPKM "0.1329062152"; frac "1.000000"; conf_lo "0.090925"; conf_hi "0.174887"; cov "4.794022";
CM019855.1	Cufflinks	exon	2279669	2282589	1000	.	.	gene_id "CUFF.121"; transcript_id "CUFF.121.1"; exon_number "1"; FPKM "0.1329062152"; frac "1.000000"; conf_lo "0.090925"; conf_hi "0.174887"; cov "4.794022";
CM019855.1	Cufflinks	transcript	2282777	2284326	1000	.	.	gene_id "CUFF.122"; transcript_id "CUFF.122.1"; FPKM "0.1653776721"; frac "1.000000"; conf_lo "0.097415"; conf_hi "0.233340"; cov "5.965291";
CM019855.1	Cufflinks	exon	2282777	2284326	1000	.	.	gene_id "CUFF.122"; transcript_id "CUFF.122.1"; exon_number "1"; FPKM "0.1653776721"; frac "1.000000"; conf_lo "0.097415"; conf_hi "0.233340"; cov "5.965291";
CM019855.1	Cufflinks	transcript	2284455	2285242	1000	.	.	gene_id "CUFF.123"; transcript_id "CUFF.123.1"; FPKM "0.1847201656"; frac "1.000000"; conf_lo "0.073330"; conf_hi "0.296111"; cov "6.662989";
CM019855.1	Cufflinks	exon	2284455	2285242	1000	.	.	gene_id "CUFF.123"; transcript_id "CUFF.123.1"; exon_number "1"; FPKM "0.1847201656"; frac "1.000000"; conf_lo "0.073330"; conf_hi "0.296111"; cov "6.662989";
CM019855.1	Cufflinks	transcript	2286568	2288020	1000	.	.	gene_id "CUFF.125"; transcript_id "CUFF.125.1"; FPKM "0.3082298686"; frac "1.000000"; conf_lo "0.213533"; conf_hi "0.402926"; cov "11.118072";
CM019855.1	Cufflinks	exon	2286568	2288020	1000	.	.	gene_id "CUFF.125"; transcript_id "CUFF.125.1"; exon_number "1"; FPKM "0.3082298686"; frac "1.000000"; conf_lo "0.213533"; conf_hi "0.402926"; cov "11.118072";
CM019855.1	Cufflinks	transcript	2288175	2291340	1000	.	.	gene_id "CUFF.126"; transcript_id "CUFF.126.1"; FPKM "3.3432708977"; frac "1.000000"; conf_lo "3.146131"; conf_hi "3.540410"; cov "120.333375";
CM019855.1	Cufflinks	exon	2288175	2291340	1000	.	.	gene_id "CUFF.126"; transcript_id "CUFF.126.1"; exon_number "1"; FPKM "3.3432708977"; frac "1.000000"; conf_lo "3.146131"; conf_hi "3.540410"; cov "120.333375";
CM019855.1	Cufflinks	transcript	4412914	4416540	1000	.	.	gene_id "CUFF.129"; transcript_id "CUFF.129.1"; FPKM "0.1421805460"; frac "1.000000"; conf_lo "0.104231"; conf_hi "0.180130"; cov "5.128554";
CM019855.1	Cufflinks	exon	4412914	4416540	1000	.	.	gene_id "CUFF.129"; transcript_id "CUFF.129.1"; exon_number "1"; FPKM "0.1421805460"; frac "1.000000"; conf_lo "0.104231"; conf_hi "0.180130"; cov "5.128554";
CM019855.1	Cufflinks	transcript	4354350	4360355	1000	+	.	gene_id "CUFF.130"; transcript_id "CUFF.130.1"; FPKM "6.3953665040"; frac "1.000000"; conf_lo "5.371288"; conf_hi "7.419445"; cov "230.685449";
CM019855.1	Cufflinks	exon	4354350	4354679	1000	+	.	gene_id "CUFF.130"; transcript_id "CUFF.130.1"; exon_number "1"; FPKM "6.3953665040"; frac "1.000000"; conf_lo "5.371288"; conf_hi "7.419445"; cov "230.685449";
CM019855.1	Cufflinks	exon	4360192	4360355	1000	+	.	gene_id "CUFF.130"; transcript_id "CUFF.130.1"; exon_number "2"; FPKM "6.3953665040"; frac "1.000000"; conf_lo "5.371288"; conf_hi "7.419445"; cov "230.685449";
CM019855.1	Cufflinks	transcript	4364344	4411967	421	-	.	gene_id "CUFF.131"; transcript_id "CUFF.131.1"; FPKM "0.4895429577"; frac "0.277393"; conf_lo "0.342522"; conf_hi "0.636564"; cov "17.658165";
CM019855.1	Cufflinks	exon	4364344	4364578	421	-	.	gene_id "CUFF.131"; transcript_id "CUFF.131.1"; exon_number "1"; FPKM "0.4895429577"; frac "0.277393"; conf_lo "0.342522"; conf_hi "0.636564"; cov "17.658165";
CM019855.1	Cufflinks	exon	4367711	4367799	421	-	.	gene_id "CUFF.131"; transcript_id "CUFF.131.1"; exon_number "2"; FPKM "0.4895429577"; frac "0.277393"; conf_lo "0.342522"; conf_hi "0.636564"; cov "17.658165";
CM019855.1	Cufflinks	exon	4374549	4374625	421	-	.	gene_id "CUFF.131"; transcript_id "CUFF.131.1"; exon_number "3"; FPKM "0.4895429577"; frac "0.277393"; conf_lo "0.342522"; conf_hi "0.636564"; cov "17.658165";
CM019855.1	Cufflinks	exon	4376376	4376500	421	-	.	gene_id "CUFF.131"; transcript_id "CUFF.131.1"; exon_number "4"; FPKM "0.4895429577"; frac "0.277393"; conf_lo "0.342522"; conf_hi "0.636564"; cov "17.658165";
CM019855.1	Cufflinks	exon	4377854	4378021	421	-	.	gene_id "CUFF.131"; transcript_id "CUFF.131.1"; exon_number "5"; FPKM "0.4895429577"; frac "0.277393"; conf_lo "0.342522"; conf_hi "0.636564"; cov "17.658165";
CM019855.1	Cufflinks	exon	4383049	4383135	421	-	.	gene_id "CUFF.131"; transcript_id "CUFF.131.1"; exon_number "6"; FPKM "0.4895429577"; frac "0.277393"; conf_lo "0.342522"; conf_hi "0.636564"; cov "17.658165";
CM019855.1	Cufflinks	exon	4389396	4389451	421	-	.	gene_id "CUFF.131"; transcript_id "CUFF.131.1"; exon_number "7"; FPKM "0.4895429577"; frac "0.277393"; conf_lo "0.342522"; conf_hi "0.636564"; cov "17.658165";
CM019855.1	Cufflinks	exon	4392569	4392754	421	-	.	gene_id "CUFF.131"; transcript_id "CUFF.131.1"; exon_number "8"; FPKM "0.4895429577"; frac "0.277393"; conf_lo "0.342522"; conf_hi "0.636564"; cov "17.658165";
CM019855.1	Cufflinks	exon	4395342	4395892	421	-	.	gene_id "CUFF.131"; transcript_id "CUFF.131.1"; exon_number "9"; FPKM "0.4895429577"; frac "0.277393"; conf_lo "0.342522"; conf_hi "0.636564"; cov "17.658165";
CM019855.1	Cufflinks	exon	4411925	4411967	421	-	.	gene_id "CUFF.131"; transcript_id "CUFF.131.1"; exon_number "10"; FPKM "0.4895429577"; frac "0.277393"; conf_lo "0.342522"; conf_hi "0.636564"; cov "17.658165";
CM019855.1	Cufflinks	transcript	4364344	4411966	1000	-	.	gene_id "CUFF.131"; transcript_id "CUFF.131.2"; FPKM "1.1604607340"; frac "0.722607"; conf_lo "0.969198"; conf_hi "1.351724"; cov "41.858650";
CM019855.1	Cufflinks	exon	4364344	4364578	1000	-	.	gene_id "CUFF.131"; transcript_id "CUFF.131.2"; exon_number "1"; FPKM "1.1604607340"; frac "0.722607"; conf_lo "0.969198"; conf_hi "1.351724"; cov "41.858650";
CM019855.1	Cufflinks	exon	4367711	4367799	1000	-	.	gene_id "CUFF.131"; transcript_id "CUFF.131.2"; exon_number "2"; FPKM "1.1604607340"; frac "0.722607"; conf_lo "0.969198"; conf_hi "1.351724"; cov "41.858650";
CM019855.1	Cufflinks	exon	4374549	4374625	1000	-	.	gene_id "CUFF.131"; transcript_id "CUFF.131.2"; exon_number "3"; FPKM "1.1604607340"; frac "0.722607"; conf_lo "0.969198"; conf_hi "1.351724"; cov "41.858650";
CM019855.1	Cufflinks	exon	4376376	4376500	1000	-	.	gene_id "CUFF.131"; transcript_id "CUFF.131.2"; exon_number "4"; FPKM "1.1604607340"; frac "0.722607"; conf_lo "0.969198"; conf_hi "1.351724"; cov "41.858650";
CM019855.1	Cufflinks	exon	4377854	4378021	1000	-	.	gene_id "CUFF.131"; transcript_id "CUFF.131.2"; exon_number "5"; FPKM "1.1604607340"; frac "0.722607"; conf_lo "0.969198"; conf_hi "1.351724"; cov "41.858650";
CM019855.1	Cufflinks	exon	4383049	4383135	1000	-	.	gene_id "CUFF.131"; transcript_id "CUFF.131.2"; exon_number "6"; FPKM "1.1604607340"; frac "0.722607"; conf_lo "0.969198"; conf_hi "1.351724"; cov "41.858650";
CM019855.1	Cufflinks	exon	4389396	4389451	1000	-	.	gene_id "CUFF.131"; transcript_id "CUFF.131.2"; exon_number "7"; FPKM "1.1604607340"; frac "0.722607"; conf_lo "0.969198"; conf_hi "1.351724"; cov "41.858650";
CM019855.1	Cufflinks	exon	4392569	4392754	1000	-	.	gene_id "CUFF.131"; transcript_id "CUFF.131.2"; exon_number "8"; FPKM "1.1604607340"; frac "0.722607"; conf_lo "0.969198"; conf_hi "1.351724"; cov "41.858650";
CM019855.1	Cufflinks	exon	4395342	4395892	1000	-	.	gene_id "CUFF.131"; transcript_id "CUFF.131.2"; exon_number "9"; FPKM "1.1604607340"; frac "0.722607"; conf_lo "0.969198"; conf_hi "1.351724"; cov "41.858650";
CM019855.1	Cufflinks	exon	4411793	4411966	1000	-	.	gene_id "CUFF.131"; transcript_id "CUFF.131.2"; exon_number "10"; FPKM "1.1604607340"; frac "0.722607"; conf_lo "0.969198"; conf_hi "1.351724"; cov "41.858650";
CM019855.1	Cufflinks	transcript	4384580	4384883	1000	.	.	gene_id "CUFF.132"; transcript_id "CUFF.132.1"; FPKM "3.8044656217"; frac "1.000000"; conf_lo "1.821802"; conf_hi "5.787130"; cov "137.229799";
CM019855.1	Cufflinks	exon	4384580	4384883	1000	.	.	gene_id "CUFF.132"; transcript_id "CUFF.132.1"; exon_number "1"; FPKM "3.8044656217"; frac "1.000000"; conf_lo "1.821802"; conf_hi "5.787130"; cov "137.229799";
CM019855.1	Cufflinks	transcript	3650023	3688693	454	+	.	gene_id "CUFF.133"; transcript_id "CUFF.133.1"; FPKM "7.6305603272"; frac "0.365278"; conf_lo "7.160896"; conf_hi "8.100225"; cov "275.239774";
CM019855.1	Cufflinks	exon	3650023	3650834	454	+	.	gene_id "CUFF.133"; transcript_id "CUFF.133.1"; exon_number "1"; FPKM "7.6305603272"; frac "0.365278"; conf_lo "7.160896"; conf_hi "8.100225"; cov "275.239774";
CM019855.1	Cufflinks	exon	3664735	3664892	454	+	.	gene_id "CUFF.133"; transcript_id "CUFF.133.1"; exon_number "2"; FPKM "7.6305603272"; frac "0.365278"; conf_lo "7.160896"; conf_hi "8.100225"; cov "275.239774";
CM019855.1	Cufflinks	exon	3672750	3672851	454	+	.	gene_id "CUFF.133"; transcript_id "CUFF.133.1"; exon_number "3"; FPKM "7.6305603272"; frac "0.365278"; conf_lo "7.160896"; conf_hi "8.100225"; cov "275.239774";
CM019855.1	Cufflinks	exon	3678987	3679043	454	+	.	gene_id "CUFF.133"; transcript_id "CUFF.133.1"; exon_number "4"; FPKM "7.6305603272"; frac "0.365278"; conf_lo "7.160896"; conf_hi "8.100225"; cov "275.239774";
CM019855.1	Cufflinks	exon	3681141	3681233	454	+	.	gene_id "CUFF.133"; transcript_id "CUFF.133.1"; exon_number "5"; FPKM "7.6305603272"; frac "0.365278"; conf_lo "7.160896"; conf_hi "8.100225"; cov "275.239774";
CM019855.1	Cufflinks	exon	3682306	3682491	454	+	.	gene_id "CUFF.133"; transcript_id "CUFF.133.1"; exon_number "6"; FPKM "7.6305603272"; frac "0.365278"; conf_lo "7.160896"; conf_hi "8.100225"; cov "275.239774";
CM019855.1	Cufflinks	exon	3686403	3688693	454	+	.	gene_id "CUFF.133"; transcript_id "CUFF.133.1"; exon_number "7"; FPKM "7.6305603272"; frac "0.365278"; conf_lo "7.160896"; conf_hi "8.100225"; cov "275.239774";
CM019855.1	Cufflinks	transcript	3651248	3688693	1000	+	.	gene_id "CUFF.133"; transcript_id "CUFF.133.2"; FPKM "16.7879932251"; frac "0.634722"; conf_lo "15.915662"; conf_hi "17.660324"; cov "605.554936";
CM019855.1	Cufflinks	exon	3651248	3651343	1000	+	.	gene_id "CUFF.133"; transcript_id "CUFF.133.2"; exon_number "1"; FPKM "16.7879932251"; frac "0.634722"; conf_lo "15.915662"; conf_hi "17.660324"; cov "605.554936";
CM019855.1	Cufflinks	exon	3664735	3664892	1000	+	.	gene_id "CUFF.133"; transcript_id "CUFF.133.2"; exon_number "2"; FPKM "16.7879932251"; frac "0.634722"; conf_lo "15.915662"; conf_hi "17.660324"; cov "605.554936";
CM019855.1	Cufflinks	exon	3672750	3672851	1000	+	.	gene_id "CUFF.133"; transcript_id "CUFF.133.2"; exon_number "3"; FPKM "16.7879932251"; frac "0.634722"; conf_lo "15.915662"; conf_hi "17.660324"; cov "605.554936";
CM019855.1	Cufflinks	exon	3678987	3679043	1000	+	.	gene_id "CUFF.133"; transcript_id "CUFF.133.2"; exon_number "4"; FPKM "16.7879932251"; frac "0.634722"; conf_lo "15.915662"; conf_hi "17.660324"; cov "605.554936";
CM019855.1	Cufflinks	exon	3681141	3681233	1000	+	.	gene_id "CUFF.133"; transcript_id "CUFF.133.2"; exon_number "5"; FPKM "16.7879932251"; frac "0.634722"; conf_lo "15.915662"; conf_hi "17.660324"; cov "605.554936";
CM019855.1	Cufflinks	exon	3682306	3682491	1000	+	.	gene_id "CUFF.133"; transcript_id "CUFF.133.2"; exon_number "6"; FPKM "16.7879932251"; frac "0.634722"; conf_lo "15.915662"; conf_hi "17.660324"; cov "605.554936";
CM019855.1	Cufflinks	exon	3686403	3688693	1000	+	.	gene_id "CUFF.133"; transcript_id "CUFF.133.2"; exon_number "7"; FPKM "16.7879932251"; frac "0.634722"; conf_lo "15.915662"; conf_hi "17.660324"; cov "605.554936";
CM019855.1	Cufflinks	transcript	2715087	2747483	1000	+	.	gene_id "CUFF.134"; transcript_id "CUFF.134.1"; FPKM "11.4458921534"; frac "0.517537"; conf_lo "10.809662"; conf_hi "12.082122"; cov "412.505487";
CM019855.1	Cufflinks	exon	2715087	2715124	1000	+	.	gene_id "CUFF.134"; transcript_id "CUFF.134.1"; exon_number "1"; FPKM "11.4458921534"; frac "0.517537"; conf_lo "10.809662"; conf_hi "12.082122"; cov "412.505487";
CM019855.1	Cufflinks	exon	2719122	2719330	1000	+	.	gene_id "CUFF.134"; transcript_id "CUFF.134.1"; exon_number "2"; FPKM "11.4458921534"; frac "0.517537"; conf_lo "10.809662"; conf_hi "12.082122"; cov "412.505487";
CM019855.1	Cufflinks	exon	2720296	2720533	1000	+	.	gene_id "CUFF.134"; transcript_id "CUFF.134.1"; exon_number "3"; FPKM "11.4458921534"; frac "0.517537"; conf_lo "10.809662"; conf_hi "12.082122"; cov "412.505487";
CM019855.1	Cufflinks	exon	2723239	2723288	1000	+	.	gene_id "CUFF.134"; transcript_id "CUFF.134.1"; exon_number "4"; FPKM "11.4458921534"; frac "0.517537"; conf_lo "10.809662"; conf_hi "12.082122"; cov "412.505487";
CM019855.1	Cufflinks	exon	2731354	2731495	1000	+	.	gene_id "CUFF.134"; transcript_id "CUFF.134.1"; exon_number "5"; FPKM "11.4458921534"; frac "0.517537"; conf_lo "10.809662"; conf_hi "12.082122"; cov "412.505487";
CM019855.1	Cufflinks	exon	2732980	2733147	1000	+	.	gene_id "CUFF.134"; transcript_id "CUFF.134.1"; exon_number "6"; FPKM "11.4458921534"; frac "0.517537"; conf_lo "10.809662"; conf_hi "12.082122"; cov "412.505487";
CM019855.1	Cufflinks	exon	2734764	2734968	1000	+	.	gene_id "CUFF.134"; transcript_id "CUFF.134.1"; exon_number "7"; FPKM "11.4458921534"; frac "0.517537"; conf_lo "10.809662"; conf_hi "12.082122"; cov "412.505487";
CM019855.1	Cufflinks	exon	2736127	2736442	1000	+	.	gene_id "CUFF.134"; transcript_id "CUFF.134.1"; exon_number "8"; FPKM "11.4458921534"; frac "0.517537"; conf_lo "10.809662"; conf_hi "12.082122"; cov "412.505487";
CM019855.1	Cufflinks	exon	2739676	2739860	1000	+	.	gene_id "CUFF.134"; transcript_id "CUFF.134.1"; exon_number "9"; FPKM "11.4458921534"; frac "0.517537"; conf_lo "10.809662"; conf_hi "12.082122"; cov "412.505487";
CM019855.1	Cufflinks	exon	2741145	2741347	1000	+	.	gene_id "CUFF.134"; transcript_id "CUFF.134.1"; exon_number "10"; FPKM "11.4458921534"; frac "0.517537"; conf_lo "10.809662"; conf_hi "12.082122"; cov "412.505487";
CM019855.1	Cufflinks	exon	2743756	2743852	1000	+	.	gene_id "CUFF.134"; transcript_id "CUFF.134.1"; exon_number "11"; FPKM "11.4458921534"; frac "0.517537"; conf_lo "10.809662"; conf_hi "12.082122"; cov "412.505487";
CM019855.1	Cufflinks	exon	2744529	2744646	1000	+	.	gene_id "CUFF.134"; transcript_id "CUFF.134.1"; exon_number "12"; FPKM "11.4458921534"; frac "0.517537"; conf_lo "10.809662"; conf_hi "12.082122"; cov "412.505487";
CM019855.1	Cufflinks	exon	2744922	2745040	1000	+	.	gene_id "CUFF.134"; transcript_id "CUFF.134.1"; exon_number "13"; FPKM "11.4458921534"; frac "0.517537"; conf_lo "10.809662"; conf_hi "12.082122"; cov "412.505487";
CM019855.1	Cufflinks	exon	2746537	2746686	1000	+	.	gene_id "CUFF.134"; transcript_id "CUFF.134.1"; exon_number "14"; FPKM "11.4458921534"; frac "0.517537"; conf_lo "10.809662"; conf_hi "12.082122"; cov "412.505487";
CM019855.1	Cufflinks	exon	2747295	2747483	1000	+	.	gene_id "CUFF.134"; transcript_id "CUFF.134.1"; exon_number "15"; FPKM "11.4458921534"; frac "0.517537"; conf_lo "10.809662"; conf_hi "12.082122"; cov "412.505487";
CM019855.1	Cufflinks	transcript	2745809	2757232	1000	-	.	gene_id "CUFF.135"; transcript_id "CUFF.135.1"; FPKM "5.9909046479"; frac "0.482463"; conf_lo "5.652486"; conf_hi "6.329323"; cov "215.909866";
CM019855.1	Cufflinks	exon	2745809	2749184	1000	-	.	gene_id "CUFF.135"; transcript_id "CUFF.135.1"; exon_number "1"; FPKM "5.9909046479"; frac "0.482463"; conf_lo "5.652486"; conf_hi "6.329323"; cov "215.909866";
CM019855.1	Cufflinks	exon	2752551	2752662	1000	-	.	gene_id "CUFF.135"; transcript_id "CUFF.135.1"; exon_number "2"; FPKM "5.9909046479"; frac "0.482463"; conf_lo "5.652486"; conf_hi "6.329323"; cov "215.909866";
CM019855.1	Cufflinks	exon	2753375	2753472	1000	-	.	gene_id "CUFF.135"; transcript_id "CUFF.135.1"; exon_number "3"; FPKM "5.9909046479"; frac "0.482463"; conf_lo "5.652486"; conf_hi "6.329323"; cov "215.909866";
CM019855.1	Cufflinks	exon	2753752	2753833	1000	-	.	gene_id "CUFF.135"; transcript_id "CUFF.135.1"; exon_number "4"; FPKM "5.9909046479"; frac "0.482463"; conf_lo "5.652486"; conf_hi "6.329323"; cov "215.909866";
CM019855.1	Cufflinks	exon	2754634	2754799	1000	-	.	gene_id "CUFF.135"; transcript_id "CUFF.135.1"; exon_number "5"; FPKM "5.9909046479"; frac "0.482463"; conf_lo "5.652486"; conf_hi "6.329323"; cov "215.909866";
CM019855.1	Cufflinks	exon	2755931	2756064	1000	-	.	gene_id "CUFF.135"; transcript_id "CUFF.135.1"; exon_number "6"; FPKM "5.9909046479"; frac "0.482463"; conf_lo "5.652486"; conf_hi "6.329323"; cov "215.909866";
CM019855.1	Cufflinks	exon	2757107	2757232	1000	-	.	gene_id "CUFF.135"; transcript_id "CUFF.135.1"; exon_number "7"; FPKM "5.9909046479"; frac "0.482463"; conf_lo "5.652486"; conf_hi "6.329323"; cov "215.909866";
CM019855.1	Cufflinks	transcript	1254161	1267750	1000	.	.	gene_id "CUFF.151"; transcript_id "CUFF.151.1"; FPKM "6.7735915029"; frac "0.529749"; conf_lo "6.456096"; conf_hi "7.091087"; cov "244.310405";
CM019855.1	Cufflinks	exon	1254161	1267750	1000	.	.	gene_id "CUFF.151"; transcript_id "CUFF.151.1"; exon_number "1"; FPKM "6.7735915029"; frac "0.529749"; conf_lo "6.456096"; conf_hi "7.091087"; cov "244.310405";
CM019855.1	Cufflinks	transcript	1256250	1284551	1000	-	.	gene_id "CUFF.153"; transcript_id "CUFF.153.1"; FPKM "6.6119952806"; frac "0.470251"; conf_lo "6.296242"; conf_hi "6.927749"; cov "238.481940";
CM019855.1	Cufflinks	exon	1256250	1267654	1000	-	.	gene_id "CUFF.153"; transcript_id "CUFF.153.1"; exon_number "1"; FPKM "6.6119952806"; frac "0.470251"; conf_lo "6.296242"; conf_hi "6.927749"; cov "238.481940";
CM019855.1	Cufflinks	exon	1269609	1269728	1000	-	.	gene_id "CUFF.153"; transcript_id "CUFF.153.1"; exon_number "2"; FPKM "6.6119952806"; frac "0.470251"; conf_lo "6.296242"; conf_hi "6.927749"; cov "238.481940";
CM019855.1	Cufflinks	exon	1270038	1270258	1000	-	.	gene_id "CUFF.153"; transcript_id "CUFF.153.1"; exon_number "3"; FPKM "6.6119952806"; frac "0.470251"; conf_lo "6.296242"; conf_hi "6.927749"; cov "238.481940";
CM019855.1	Cufflinks	exon	1283913	1284551	1000	-	.	gene_id "CUFF.153"; transcript_id "CUFF.153.1"; exon_number "4"; FPKM "6.6119952806"; frac "0.470251"; conf_lo "6.296242"; conf_hi "6.927749"; cov "238.481940";
CM019855.1	Cufflinks	transcript	1219487	1220253	1000	.	.	gene_id "CUFF.154"; transcript_id "CUFF.154.1"; FPKM "0.1753611866"; frac "1.000000"; conf_lo "0.062133"; conf_hi "0.288590"; cov "6.325404";
CM019855.1	Cufflinks	exon	1219487	1220253	1000	.	.	gene_id "CUFF.154"; transcript_id "CUFF.154.1"; exon_number "1"; FPKM "0.1753611866"; frac "1.000000"; conf_lo "0.062133"; conf_hi "0.288590"; cov "6.325404";
CM019855.1	Cufflinks	transcript	1221391	1222574	1000	.	.	gene_id "CUFF.155"; transcript_id "CUFF.155.1"; FPKM "0.1679686356"; frac "1.000000"; conf_lo "0.088735"; conf_hi "0.247202"; cov "6.058749";
CM019855.1	Cufflinks	exon	1221391	1222574	1000	.	.	gene_id "CUFF.155"; transcript_id "CUFF.155.1"; exon_number "1"; FPKM "0.1679686356"; frac "1.000000"; conf_lo "0.088735"; conf_hi "0.247202"; cov "6.058749";
CM019855.1	Cufflinks	transcript	1225034	1225940	1000	.	.	gene_id "CUFF.156"; transcript_id "CUFF.156.1"; FPKM "0.1760144578"; frac "1.000000"; conf_lo "0.078379"; conf_hi "0.273650"; cov "6.348968";
CM019855.1	Cufflinks	exon	1225034	1225940	1000	.	.	gene_id "CUFF.156"; transcript_id "CUFF.156.1"; exon_number "1"; FPKM "0.1760144578"; frac "1.000000"; conf_lo "0.078379"; conf_hi "0.273650"; cov "6.348968";
CM019855.1	Cufflinks	transcript	1226047	1227883	1000	.	.	gene_id "CUFF.158"; transcript_id "CUFF.158.1"; FPKM "0.0915569475"; frac "1.000000"; conf_lo "0.047145"; conf_hi "0.135969"; cov "3.302525";
CM019855.1	Cufflinks	exon	1226047	1227883	1000	.	.	gene_id "CUFF.158"; transcript_id "CUFF.158.1"; exon_number "1"; FPKM "0.0915569475"; frac "1.000000"; conf_lo "0.047145"; conf_hi "0.135969"; cov "3.302525";
CM019855.1	Cufflinks	transcript	1236884	1237617	1000	.	.	gene_id "CUFF.161"; transcript_id "CUFF.161.1"; FPKM "0.1884652560"; frac "1.000000"; conf_lo "0.066776"; conf_hi "0.310155"; cov "6.798077";
CM019855.1	Cufflinks	exon	1236884	1237617	1000	.	.	gene_id "CUFF.161"; transcript_id "CUFF.161.1"; exon_number "1"; FPKM "0.1884652560"; frac "1.000000"; conf_lo "0.066776"; conf_hi "0.310155"; cov "6.798077";
CM019855.1	Cufflinks	transcript	1238302	1239246	1000	.	.	gene_id "CUFF.162"; transcript_id "CUFF.162.1"; FPKM "0.1912618173"; frac "1.000000"; conf_lo "0.091587"; conf_hi "0.290936"; cov "6.898951";
CM019855.1	Cufflinks	exon	1238302	1239246	1000	.	.	gene_id "CUFF.162"; transcript_id "CUFF.162.1"; exon_number "1"; FPKM "0.1912618173"; frac "1.000000"; conf_lo "0.091587"; conf_hi "0.290936"; cov "6.898951";
CM019855.1	Cufflinks	transcript	1239395	1240431	1000	.	.	gene_id "CUFF.163"; transcript_id "CUFF.163.1"; FPKM "0.1452705288"; frac "1.000000"; conf_lo "0.064689"; conf_hi "0.225852"; cov "5.240012";
CM019855.1	Cufflinks	exon	1239395	1240431	1000	.	.	gene_id "CUFF.163"; transcript_id "CUFF.163.1"; exon_number "1"; FPKM "0.1452705288"; frac "1.000000"; conf_lo "0.064689"; conf_hi "0.225852"; cov "5.240012";
CM019855.1	Cufflinks	transcript	1241287	1242841	1000	.	.	gene_id "CUFF.165"; transcript_id "CUFF.165.1"; FPKM "0.1186002672"; frac "1.000000"; conf_lo "0.062655"; conf_hi "0.174546"; cov "4.277997";
CM019855.1	Cufflinks	exon	1241287	1242841	1000	.	.	gene_id "CUFF.165"; transcript_id "CUFF.165.1"; exon_number "1"; FPKM "0.1186002672"; frac "1.000000"; conf_lo "0.062655"; conf_hi "0.174546"; cov "4.277997";
CM019855.1	Cufflinks	transcript	2764850	2821129	607	-	.	gene_id "CUFF.139"; transcript_id "CUFF.139.1"; FPKM "0.1215852930"; frac "0.475950"; conf_lo "0.049384"; conf_hi "0.193787"; cov "4.385669";
CM019855.1	Cufflinks	exon	2764850	2764885	607	-	.	gene_id "CUFF.139"; transcript_id "CUFF.139.1"; exon_number "1"; FPKM "0.1215852930"; frac "0.475950"; conf_lo "0.049384"; conf_hi "0.193787"; cov "4.385669";
CM019855.1	Cufflinks	exon	2769315	2769502	607	-	.	gene_id "CUFF.139"; transcript_id "CUFF.139.1"; exon_number "2"; FPKM "0.1215852930"; frac "0.475950"; conf_lo "0.049384"; conf_hi "0.193787"; cov "4.385669";
CM019855.1	Cufflinks	exon	2775262	2775348	607	-	.	gene_id "CUFF.139"; transcript_id "CUFF.139.1"; exon_number "3"; FPKM "0.1215852930"; frac "0.475950"; conf_lo "0.049384"; conf_hi "0.193787"; cov "4.385669";
CM019855.1	Cufflinks	exon	2779204	2779362	607	-	.	gene_id "CUFF.139"; transcript_id "CUFF.139.1"; exon_number "4"; FPKM "0.1215852930"; frac "0.475950"; conf_lo "0.049384"; conf_hi "0.193787"; cov "4.385669";
CM019855.1	Cufflinks	exon	2791187	2791284	607	-	.	gene_id "CUFF.139"; transcript_id "CUFF.139.1"; exon_number "5"; FPKM "0.1215852930"; frac "0.475950"; conf_lo "0.049384"; conf_hi "0.193787"; cov "4.385669";
CM019855.1	Cufflinks	exon	2811832	2811892	607	-	.	gene_id "CUFF.139"; transcript_id "CUFF.139.1"; exon_number "6"; FPKM "0.1215852930"; frac "0.475950"; conf_lo "0.049384"; conf_hi "0.193787"; cov "4.385669";
CM019855.1	Cufflinks	exon	2820457	2821129	607	-	.	gene_id "CUFF.139"; transcript_id "CUFF.139.1"; exon_number "7"; FPKM "0.1215852930"; frac "0.475950"; conf_lo "0.049384"; conf_hi "0.193787"; cov "4.385669";
CM019855.1	Cufflinks	transcript	2779225	2821129	1000	-	.	gene_id "CUFF.139"; transcript_id "CUFF.139.2"; FPKM "0.2000880943"; frac "0.524050"; conf_lo "0.083932"; conf_hi "0.316245"; cov "7.217321";
CM019855.1	Cufflinks	exon	2779225	2779362	1000	-	.	gene_id "CUFF.139"; transcript_id "CUFF.139.2"; exon_number "1"; FPKM "0.2000880943"; frac "0.524050"; conf_lo "0.083932"; conf_hi "0.316245"; cov "7.217321";
CM019855.1	Cufflinks	exon	2791187	2791282	1000	-	.	gene_id "CUFF.139"; transcript_id "CUFF.139.2"; exon_number "2"; FPKM "0.2000880943"; frac "0.524050"; conf_lo "0.083932"; conf_hi "0.316245"; cov "7.217321";
CM019855.1	Cufflinks	exon	2811832	2811892	1000	-	.	gene_id "CUFF.139"; transcript_id "CUFF.139.2"; exon_number "3"; FPKM "0.2000880943"; frac "0.524050"; conf_lo "0.083932"; conf_hi "0.316245"; cov "7.217321";
CM019855.1	Cufflinks	exon	2820457	2821129	1000	-	.	gene_id "CUFF.139"; transcript_id "CUFF.139.2"; exon_number "4"; FPKM "0.2000880943"; frac "0.524050"; conf_lo "0.083932"; conf_hi "0.316245"; cov "7.217321";
CM019855.1	Cufflinks	transcript	2835647	3002044	1000	+	.	gene_id "CUFF.140"; transcript_id "CUFF.140.1"; FPKM "2.8619583489"; frac "0.273984"; conf_lo "2.630972"; conf_hi "3.092945"; cov "103.118256";
CM019855.1	Cufflinks	exon	2835647	2835919	1000	+	.	gene_id "CUFF.140"; transcript_id "CUFF.140.1"; exon_number "1"; FPKM "2.8619583489"; frac "0.273984"; conf_lo "2.630972"; conf_hi "3.092945"; cov "103.118256";
CM019855.1	Cufflinks	exon	2838292	2838823	1000	+	.	gene_id "CUFF.140"; transcript_id "CUFF.140.1"; exon_number "2"; FPKM "2.8619583489"; frac "0.273984"; conf_lo "2.630972"; conf_hi "3.092945"; cov "103.118256";
CM019855.1	Cufflinks	exon	2854203	2854340	1000	+	.	gene_id "CUFF.140"; transcript_id "CUFF.140.1"; exon_number "3"; FPKM "2.8619583489"; frac "0.273984"; conf_lo "2.630972"; conf_hi "3.092945"; cov "103.118256";
CM019855.1	Cufflinks	exon	2867672	2867861	1000	+	.	gene_id "CUFF.140"; transcript_id "CUFF.140.1"; exon_number "4"; FPKM "2.8619583489"; frac "0.273984"; conf_lo "2.630972"; conf_hi "3.092945"; cov "103.118256";
CM019855.1	Cufflinks	exon	2886814	2886906	1000	+	.	gene_id "CUFF.140"; transcript_id "CUFF.140.1"; exon_number "5"; FPKM "2.8619583489"; frac "0.273984"; conf_lo "2.630972"; conf_hi "3.092945"; cov "103.118256";
CM019855.1	Cufflinks	exon	2887911	2888103	1000	+	.	gene_id "CUFF.140"; transcript_id "CUFF.140.1"; exon_number "6"; FPKM "2.8619583489"; frac "0.273984"; conf_lo "2.630972"; conf_hi "3.092945"; cov "103.118256";
CM019855.1	Cufflinks	exon	2892070	2892191	1000	+	.	gene_id "CUFF.140"; transcript_id "CUFF.140.1"; exon_number "7"; FPKM "2.8619583489"; frac "0.273984"; conf_lo "2.630972"; conf_hi "3.092945"; cov "103.118256";
CM019855.1	Cufflinks	exon	2900198	2900307	1000	+	.	gene_id "CUFF.140"; transcript_id "CUFF.140.1"; exon_number "8"; FPKM "2.8619583489"; frac "0.273984"; conf_lo "2.630972"; conf_hi "3.092945"; cov "103.118256";
CM019855.1	Cufflinks	exon	2908258	2908323	1000	+	.	gene_id "CUFF.140"; transcript_id "CUFF.140.1"; exon_number "9"; FPKM "2.8619583489"; frac "0.273984"; conf_lo "2.630972"; conf_hi "3.092945"; cov "103.118256";
CM019855.1	Cufflinks	exon	2909622	2909747	1000	+	.	gene_id "CUFF.140"; transcript_id "CUFF.140.1"; exon_number "10"; FPKM "2.8619583489"; frac "0.273984"; conf_lo "2.630972"; conf_hi "3.092945"; cov "103.118256";
CM019855.1	Cufflinks	exon	2913584	2913660	1000	+	.	gene_id "CUFF.140"; transcript_id "CUFF.140.1"; exon_number "11"; FPKM "2.8619583489"; frac "0.273984"; conf_lo "2.630972"; conf_hi "3.092945"; cov "103.118256";
CM019855.1	Cufflinks	exon	2925337	2925400	1000	+	.	gene_id "CUFF.140"; transcript_id "CUFF.140.1"; exon_number "12"; FPKM "2.8619583489"; frac "0.273984"; conf_lo "2.630972"; conf_hi "3.092945"; cov "103.118256";
CM019855.1	Cufflinks	exon	2928926	2929011	1000	+	.	gene_id "CUFF.140"; transcript_id "CUFF.140.1"; exon_number "13"; FPKM "2.8619583489"; frac "0.273984"; conf_lo "2.630972"; conf_hi "3.092945"; cov "103.118256";
CM019855.1	Cufflinks	exon	2935638	2935695	1000	+	.	gene_id "CUFF.140"; transcript_id "CUFF.140.1"; exon_number "14"; FPKM "2.8619583489"; frac "0.273984"; conf_lo "2.630972"; conf_hi "3.092945"; cov "103.118256";
CM019855.1	Cufflinks	exon	2936300	2936404	1000	+	.	gene_id "CUFF.140"; transcript_id "CUFF.140.1"; exon_number "15"; FPKM "2.8619583489"; frac "0.273984"; conf_lo "2.630972"; conf_hi "3.092945"; cov "103.118256";
CM019855.1	Cufflinks	exon	2973690	2973864	1000	+	.	gene_id "CUFF.140"; transcript_id "CUFF.140.1"; exon_number "16"; FPKM "2.8619583489"; frac "0.273984"; conf_lo "2.630972"; conf_hi "3.092945"; cov "103.118256";
CM019855.1	Cufflinks	exon	2975625	2975737	1000	+	.	gene_id "CUFF.140"; transcript_id "CUFF.140.1"; exon_number "17"; FPKM "2.8619583489"; frac "0.273984"; conf_lo "2.630972"; conf_hi "3.092945"; cov "103.118256";
CM019855.1	Cufflinks	exon	2980549	2980643	1000	+	.	gene_id "CUFF.140"; transcript_id "CUFF.140.1"; exon_number "18"; FPKM "2.8619583489"; frac "0.273984"; conf_lo "2.630972"; conf_hi "3.092945"; cov "103.118256";
CM019855.1	Cufflinks	exon	2996970	2997038	1000	+	.	gene_id "CUFF.140"; transcript_id "CUFF.140.1"; exon_number "19"; FPKM "2.8619583489"; frac "0.273984"; conf_lo "2.630972"; conf_hi "3.092945"; cov "103.118256";
CM019855.1	Cufflinks	exon	3001973	3002044	1000	+	.	gene_id "CUFF.140"; transcript_id "CUFF.140.1"; exon_number "20"; FPKM "2.8619583489"; frac "0.273984"; conf_lo "2.630972"; conf_hi "3.092945"; cov "103.118256";
CM019855.1	Cufflinks	transcript	3001974	3009142	1000	-	.	gene_id "CUFF.141"; transcript_id "CUFF.141.1"; FPKM "2.7979774553"; frac "0.726016"; conf_lo "2.632053"; conf_hi "2.963902"; cov "100.812982";
CM019855.1	Cufflinks	exon	3001974	3002934	1000	-	.	gene_id "CUFF.141"; transcript_id "CUFF.141.1"; exon_number "1"; FPKM "2.7979774553"; frac "0.726016"; conf_lo "2.632053"; conf_hi "2.963902"; cov "100.812982";
CM019855.1	Cufflinks	exon	3003132	3009142	1000	-	.	gene_id "CUFF.141"; transcript_id "CUFF.141.1"; exon_number "2"; FPKM "2.7979774553"; frac "0.726016"; conf_lo "2.632053"; conf_hi "2.963902"; cov "100.812982";
CM019855.1	Cufflinks	transcript	2842618	2843047	1000	.	.	gene_id "CUFF.143"; transcript_id "CUFF.143.1"; FPKM "0.8881036271"; frac "1.000000"; conf_lo "0.425276"; conf_hi "1.350931"; cov "32.034534";
CM019855.1	Cufflinks	exon	2842618	2843047	1000	.	.	gene_id "CUFF.143"; transcript_id "CUFF.143.1"; exon_number "1"; FPKM "0.8881036271"; frac "1.000000"; conf_lo "0.425276"; conf_hi "1.350931"; cov "32.034534";
CM019855.1	Cufflinks	transcript	3977342	3985041	1000	.	.	gene_id "CUFF.184"; transcript_id "CUFF.184.1"; FPKM "2.5720670206"; frac "0.204442"; conf_lo "2.406012"; conf_hi "2.738122"; cov "92.768041";
CM019855.1	Cufflinks	exon	3977342	3985041	1000	.	.	gene_id "CUFF.184"; transcript_id "CUFF.184.1"; exon_number "1"; FPKM "2.5720670206"; frac "0.204442"; conf_lo "2.406012"; conf_hi "2.738122"; cov "92.768041";
CM019855.1	Cufflinks	transcript	3980153	3997718	1000	-	.	gene_id "CUFF.185"; transcript_id "CUFF.185.1"; FPKM "14.0592516641"; frac "0.795558"; conf_lo "13.399055"; conf_hi "14.719448"; cov "507.082136";
CM019855.1	Cufflinks	exon	3980153	3984433	1000	-	.	gene_id "CUFF.185"; transcript_id "CUFF.185.1"; exon_number "1"; FPKM "14.0592516641"; frac "0.795558"; conf_lo "13.399055"; conf_hi "14.719448"; cov "507.082136";
CM019855.1	Cufflinks	exon	3990011	3991153	1000	-	.	gene_id "CUFF.185"; transcript_id "CUFF.185.1"; exon_number "2"; FPKM "14.0592516641"; frac "0.795558"; conf_lo "13.399055"; conf_hi "14.719448"; cov "507.082136";
CM019855.1	Cufflinks	exon	3997577	3997718	1000	-	.	gene_id "CUFF.185"; transcript_id "CUFF.185.1"; exon_number "3"; FPKM "14.0592516641"; frac "0.795558"; conf_lo "13.399055"; conf_hi "14.719448"; cov "507.082136";
CM019855.1	Cufflinks	transcript	3219668	3224040	1000	+	.	gene_id "CUFF.144"; transcript_id "CUFF.144.1"; FPKM "0.2562106184"; frac "0.333333"; conf_lo "0.117209"; conf_hi "0.395212"; cov "9.241700";
CM019855.1	Cufflinks	exon	3219668	3219967	1000	+	.	gene_id "CUFF.144"; transcript_id "CUFF.144.1"; exon_number "1"; FPKM "0.2562106184"; frac "0.333333"; conf_lo "0.117209"; conf_hi "0.395212"; cov "9.241700";
CM019855.1	Cufflinks	exon	3221596	3221694	1000	+	.	gene_id "CUFF.144"; transcript_id "CUFF.144.1"; exon_number "2"; FPKM "0.2562106184"; frac "0.333333"; conf_lo "0.117209"; conf_hi "0.395212"; cov "9.241700";
CM019855.1	Cufflinks	exon	3222877	3223035	1000	+	.	gene_id "CUFF.144"; transcript_id "CUFF.144.1"; exon_number "3"; FPKM "0.2562106184"; frac "0.333333"; conf_lo "0.117209"; conf_hi "0.395212"; cov "9.241700";
CM019855.1	Cufflinks	exon	3223841	3224040	1000	+	.	gene_id "CUFF.144"; transcript_id "CUFF.144.1"; exon_number "4"; FPKM "0.2562106184"; frac "0.333333"; conf_lo "0.117209"; conf_hi "0.395212"; cov "9.241700";
CM019855.1	Cufflinks	transcript	3225133	3233497	1000	+	.	gene_id "CUFF.145"; transcript_id "CUFF.145.1"; FPKM "0.2946547354"; frac "0.371823"; conf_lo "0.128177"; conf_hi "0.461133"; cov "10.628407";
CM019855.1	Cufflinks	exon	3225133	3225232	1000	+	.	gene_id "CUFF.145"; transcript_id "CUFF.145.1"; exon_number "1"; FPKM "0.2946547354"; frac "0.371823"; conf_lo "0.128177"; conf_hi "0.461133"; cov "10.628407";
CM019855.1	Cufflinks	exon	3227871	3228105	1000	+	.	gene_id "CUFF.145"; transcript_id "CUFF.145.1"; exon_number "2"; FPKM "0.2946547354"; frac "0.371823"; conf_lo "0.128177"; conf_hi "0.461133"; cov "10.628407";
CM019855.1	Cufflinks	exon	3232247	3232448	1000	+	.	gene_id "CUFF.145"; transcript_id "CUFF.145.1"; exon_number "3"; FPKM "0.2946547354"; frac "0.371823"; conf_lo "0.128177"; conf_hi "0.461133"; cov "10.628407";
CM019855.1	Cufflinks	exon	3233291	3233497	1000	+	.	gene_id "CUFF.145"; transcript_id "CUFF.145.1"; exon_number "4"; FPKM "0.2946547354"; frac "0.371823"; conf_lo "0.128177"; conf_hi "0.461133"; cov "10.628407";
CM019855.1	Cufflinks	transcript	3225133	3237122	764	+	.	gene_id "CUFF.145"; transcript_id "CUFF.145.2"; FPKM "0.2251752236"; frac "0.294844"; conf_lo "0.074436"; conf_hi "0.375914"; cov "8.122232";
CM019855.1	Cufflinks	exon	3225133	3225232	764	+	.	gene_id "CUFF.145"; transcript_id "CUFF.145.2"; exon_number "1"; FPKM "0.2251752236"; frac "0.294844"; conf_lo "0.074436"; conf_hi "0.375914"; cov "8.122232";
CM019855.1	Cufflinks	exon	3227871	3228105	764	+	.	gene_id "CUFF.145"; transcript_id "CUFF.145.2"; exon_number "2"; FPKM "0.2251752236"; frac "0.294844"; conf_lo "0.074436"; conf_hi "0.375914"; cov "8.122232";
CM019855.1	Cufflinks	exon	3232307	3232448	764	+	.	gene_id "CUFF.145"; transcript_id "CUFF.145.2"; exon_number "3"; FPKM "0.2251752236"; frac "0.294844"; conf_lo "0.074436"; conf_hi "0.375914"; cov "8.122232";
CM019855.1	Cufflinks	exon	3233291	3233435	764	+	.	gene_id "CUFF.145"; transcript_id "CUFF.145.2"; exon_number "4"; FPKM "0.2251752236"; frac "0.294844"; conf_lo "0.074436"; conf_hi "0.375914"; cov "8.122232";
CM019855.1	Cufflinks	exon	3236984	3237122	764	+	.	gene_id "CUFF.145"; transcript_id "CUFF.145.2"; exon_number "5"; FPKM "0.2251752236"; frac "0.294844"; conf_lo "0.074436"; conf_hi "0.375914"; cov "8.122232";
CM019855.1	Cufflinks	transcript	3242607	3255816	1000	+	.	gene_id "CUFF.146"; transcript_id "CUFF.146.1"; FPKM "0.2618118763"; frac "1.000000"; conf_lo "0.126877"; conf_hi "0.396747"; cov "9.443742";
CM019855.1	Cufflinks	exon	3242607	3242724	1000	+	.	gene_id "CUFF.146"; transcript_id "CUFF.146.1"; exon_number "1"; FPKM "0.2618118763"; frac "1.000000"; conf_lo "0.126877"; conf_hi "0.396747"; cov "9.443742";
CM019855.1	Cufflinks	exon	3243399	3243560	1000	+	.	gene_id "CUFF.146"; transcript_id "CUFF.146.1"; exon_number "2"; FPKM "0.2618118763"; frac "1.000000"; conf_lo "0.126877"; conf_hi "0.396747"; cov "9.443742";
CM019855.1	Cufflinks	exon	3249185	3249321	1000	+	.	gene_id "CUFF.146"; transcript_id "CUFF.146.1"; exon_number "3"; FPKM "0.2618118763"; frac "1.000000"; conf_lo "0.126877"; conf_hi "0.396747"; cov "9.443742";
CM019855.1	Cufflinks	exon	3251472	3251620	1000	+	.	gene_id "CUFF.146"; transcript_id "CUFF.146.1"; exon_number "4"; FPKM "0.2618118763"; frac "1.000000"; conf_lo "0.126877"; conf_hi "0.396747"; cov "9.443742";
CM019855.1	Cufflinks	exon	3255582	3255816	1000	+	.	gene_id "CUFF.146"; transcript_id "CUFF.146.1"; exon_number "5"; FPKM "0.2618118763"; frac "1.000000"; conf_lo "0.126877"; conf_hi "0.396747"; cov "9.443742";
CM019855.1	Cufflinks	transcript	3256024	3256808	1000	.	.	gene_id "CUFF.147"; transcript_id "CUFF.147.1"; FPKM "0.9461239735"; frac "1.000000"; conf_lo "0.691147"; conf_hi "1.201100"; cov "34.127369";
CM019855.1	Cufflinks	exon	3256024	3256808	1000	.	.	gene_id "CUFF.147"; transcript_id "CUFF.147.1"; exon_number "1"; FPKM "0.9461239735"; frac "1.000000"; conf_lo "0.691147"; conf_hi "1.201100"; cov "34.127369";
CM019855.1	Cufflinks	transcript	3270596	3275820	1000	-	.	gene_id "CUFF.149"; transcript_id "CUFF.149.1"; FPKM "1.2305879699"; frac "1.000000"; conf_lo "0.773559"; conf_hi "1.687617"; cov "44.388189";
CM019855.1	Cufflinks	exon	3270596	3270939	1000	-	.	gene_id "CUFF.149"; transcript_id "CUFF.149.1"; exon_number "1"; FPKM "1.2305879699"; frac "1.000000"; conf_lo "0.773559"; conf_hi "1.687617"; cov "44.388189";
CM019855.1	Cufflinks	exon	3275678	3275820	1000	-	.	gene_id "CUFF.149"; transcript_id "CUFF.149.1"; exon_number "2"; FPKM "1.2305879699"; frac "1.000000"; conf_lo "0.773559"; conf_hi "1.687617"; cov "44.388189";
CM019855.1	Cufflinks	transcript	3313148	3313642	1000	.	.	gene_id "CUFF.150"; transcript_id "CUFF.150.1"; FPKM "6.5277233485"; frac "1.000000"; conf_lo "5.495600"; conf_hi "7.559847"; cov "235.459655";
CM019855.1	Cufflinks	exon	3313148	3313642	1000	.	.	gene_id "CUFF.150"; transcript_id "CUFF.150.1"; exon_number "1"; FPKM "6.5277233485"; frac "1.000000"; conf_lo "5.495600"; conf_hi "7.559847"; cov "235.459655";
CM019855.1	Cufflinks	transcript	3313745	3371740	880	-	.	gene_id "CUFF.152"; transcript_id "CUFF.152.1"; FPKM "1.2022116755"; frac "0.470269"; conf_lo "1.107390"; conf_hi "1.297033"; cov "43.348998";
CM019855.1	Cufflinks	exon	3313745	3317875	880	-	.	gene_id "CUFF.152"; transcript_id "CUFF.152.1"; exon_number "1"; FPKM "1.2022116755"; frac "0.470269"; conf_lo "1.107390"; conf_hi "1.297033"; cov "43.348998";
CM019855.1	Cufflinks	exon	3322019	3322168	880	-	.	gene_id "CUFF.152"; transcript_id "CUFF.152.1"; exon_number "2"; FPKM "1.2022116755"; frac "0.470269"; conf_lo "1.107390"; conf_hi "1.297033"; cov "43.348998";
CM019855.1	Cufflinks	exon	3325611	3325686	880	-	.	gene_id "CUFF.152"; transcript_id "CUFF.152.1"; exon_number "3"; FPKM "1.2022116755"; frac "0.470269"; conf_lo "1.107390"; conf_hi "1.297033"; cov "43.348998";
CM019855.1	Cufflinks	exon	3328984	3329207	880	-	.	gene_id "CUFF.152"; transcript_id "CUFF.152.1"; exon_number "4"; FPKM "1.2022116755"; frac "0.470269"; conf_lo "1.107390"; conf_hi "1.297033"; cov "43.348998";
CM019855.1	Cufflinks	exon	3330135	3330374	880	-	.	gene_id "CUFF.152"; transcript_id "CUFF.152.1"; exon_number "5"; FPKM "1.2022116755"; frac "0.470269"; conf_lo "1.107390"; conf_hi "1.297033"; cov "43.348998";
CM019855.1	Cufflinks	exon	3333781	3334240	880	-	.	gene_id "CUFF.152"; transcript_id "CUFF.152.1"; exon_number "6"; FPKM "1.2022116755"; frac "0.470269"; conf_lo "1.107390"; conf_hi "1.297033"; cov "43.348998";
CM019855.1	Cufflinks	exon	3337376	3337552	880	-	.	gene_id "CUFF.152"; transcript_id "CUFF.152.1"; exon_number "7"; FPKM "1.2022116755"; frac "0.470269"; conf_lo "1.107390"; conf_hi "1.297033"; cov "43.348998";
CM019855.1	Cufflinks	exon	3338770	3338892	880	-	.	gene_id "CUFF.152"; transcript_id "CUFF.152.1"; exon_number "8"; FPKM "1.2022116755"; frac "0.470269"; conf_lo "1.107390"; conf_hi "1.297033"; cov "43.348998";
CM019855.1	Cufflinks	exon	3343519	3343686	880	-	.	gene_id "CUFF.152"; transcript_id "CUFF.152.1"; exon_number "9"; FPKM "1.2022116755"; frac "0.470269"; conf_lo "1.107390"; conf_hi "1.297033"; cov "43.348998";
CM019855.1	Cufflinks	exon	3344840	3344956	880	-	.	gene_id "CUFF.152"; transcript_id "CUFF.152.1"; exon_number "10"; FPKM "1.2022116755"; frac "0.470269"; conf_lo "1.107390"; conf_hi "1.297033"; cov "43.348998";
CM019855.1	Cufflinks	exon	3345872	3346015	880	-	.	gene_id "CUFF.152"; transcript_id "CUFF.152.1"; exon_number "11"; FPKM "1.2022116755"; frac "0.470269"; conf_lo "1.107390"; conf_hi "1.297033"; cov "43.348998";
CM019855.1	Cufflinks	exon	3349482	3352281	880	-	.	gene_id "CUFF.152"; transcript_id "CUFF.152.1"; exon_number "12"; FPKM "1.2022116755"; frac "0.470269"; conf_lo "1.107390"; conf_hi "1.297033"; cov "43.348998";
CM019855.1	Cufflinks	exon	3354913	3354987	880	-	.	gene_id "CUFF.152"; transcript_id "CUFF.152.1"; exon_number "13"; FPKM "1.2022116755"; frac "0.470269"; conf_lo "1.107390"; conf_hi "1.297033"; cov "43.348998";
CM019855.1	Cufflinks	exon	3360259	3360301	880	-	.	gene_id "CUFF.152"; transcript_id "CUFF.152.1"; exon_number "14"; FPKM "1.2022116755"; frac "0.470269"; conf_lo "1.107390"; conf_hi "1.297033"; cov "43.348998";
CM019855.1	Cufflinks	exon	3365233	3365385	880	-	.	gene_id "CUFF.152"; transcript_id "CUFF.152.1"; exon_number "15"; FPKM "1.2022116755"; frac "0.470269"; conf_lo "1.107390"; conf_hi "1.297033"; cov "43.348998";
CM019855.1	Cufflinks	exon	3370759	3370785	880	-	.	gene_id "CUFF.152"; transcript_id "CUFF.152.1"; exon_number "16"; FPKM "1.2022116755"; frac "0.470269"; conf_lo "1.107390"; conf_hi "1.297033"; cov "43.348998";
CM019855.1	Cufflinks	exon	3371577	3371740	880	-	.	gene_id "CUFF.152"; transcript_id "CUFF.152.1"; exon_number "17"; FPKM "1.2022116755"; frac "0.470269"; conf_lo "1.107390"; conf_hi "1.297033"; cov "43.348998";
CM019855.1	Cufflinks	transcript	3313745	3371740	1000	-	.	gene_id "CUFF.152"; transcript_id "CUFF.152.2"; FPKM "1.3657810780"; frac "0.529731"; conf_lo "1.263946"; conf_hi "1.467616"; cov "49.246936";
CM019855.1	Cufflinks	exon	3313745	3317875	1000	-	.	gene_id "CUFF.152"; transcript_id "CUFF.152.2"; exon_number "1"; FPKM "1.3657810780"; frac "0.529731"; conf_lo "1.263946"; conf_hi "1.467616"; cov "49.246936";
CM019855.1	Cufflinks	exon	3322019	3322168	1000	-	.	gene_id "CUFF.152"; transcript_id "CUFF.152.2"; exon_number "2"; FPKM "1.3657810780"; frac "0.529731"; conf_lo "1.263946"; conf_hi "1.467616"; cov "49.246936";
CM019855.1	Cufflinks	exon	3328984	3329207	1000	-	.	gene_id "CUFF.152"; transcript_id "CUFF.152.2"; exon_number "3"; FPKM "1.3657810780"; frac "0.529731"; conf_lo "1.263946"; conf_hi "1.467616"; cov "49.246936";
CM019855.1	Cufflinks	exon	3330135	3330374	1000	-	.	gene_id "CUFF.152"; transcript_id "CUFF.152.2"; exon_number "4"; FPKM "1.3657810780"; frac "0.529731"; conf_lo "1.263946"; conf_hi "1.467616"; cov "49.246936";
CM019855.1	Cufflinks	exon	3333781	3334240	1000	-	.	gene_id "CUFF.152"; transcript_id "CUFF.152.2"; exon_number "5"; FPKM "1.3657810780"; frac "0.529731"; conf_lo "1.263946"; conf_hi "1.467616"; cov "49.246936";
CM019855.1	Cufflinks	exon	3337376	3337552	1000	-	.	gene_id "CUFF.152"; transcript_id "CUFF.152.2"; exon_number "6"; FPKM "1.3657810780"; frac "0.529731"; conf_lo "1.263946"; conf_hi "1.467616"; cov "49.246936";
CM019855.1	Cufflinks	exon	3338770	3338892	1000	-	.	gene_id "CUFF.152"; transcript_id "CUFF.152.2"; exon_number "7"; FPKM "1.3657810780"; frac "0.529731"; conf_lo "1.263946"; conf_hi "1.467616"; cov "49.246936";
CM019855.1	Cufflinks	exon	3343519	3343686	1000	-	.	gene_id "CUFF.152"; transcript_id "CUFF.152.2"; exon_number "8"; FPKM "1.3657810780"; frac "0.529731"; conf_lo "1.263946"; conf_hi "1.467616"; cov "49.246936";
CM019855.1	Cufflinks	exon	3344840	3344956	1000	-	.	gene_id "CUFF.152"; transcript_id "CUFF.152.2"; exon_number "9"; FPKM "1.3657810780"; frac "0.529731"; conf_lo "1.263946"; conf_hi "1.467616"; cov "49.246936";
CM019855.1	Cufflinks	exon	3345872	3346015	1000	-	.	gene_id "CUFF.152"; transcript_id "CUFF.152.2"; exon_number "10"; FPKM "1.3657810780"; frac "0.529731"; conf_lo "1.263946"; conf_hi "1.467616"; cov "49.246936";
CM019855.1	Cufflinks	exon	3349482	3352281	1000	-	.	gene_id "CUFF.152"; transcript_id "CUFF.152.2"; exon_number "11"; FPKM "1.3657810780"; frac "0.529731"; conf_lo "1.263946"; conf_hi "1.467616"; cov "49.246936";
CM019855.1	Cufflinks	exon	3354913	3354987	1000	-	.	gene_id "CUFF.152"; transcript_id "CUFF.152.2"; exon_number "12"; FPKM "1.3657810780"; frac "0.529731"; conf_lo "1.263946"; conf_hi "1.467616"; cov "49.246936";
CM019855.1	Cufflinks	exon	3360259	3360301	1000	-	.	gene_id "CUFF.152"; transcript_id "CUFF.152.2"; exon_number "13"; FPKM "1.3657810780"; frac "0.529731"; conf_lo "1.263946"; conf_hi "1.467616"; cov "49.246936";
CM019855.1	Cufflinks	exon	3365233	3365385	1000	-	.	gene_id "CUFF.152"; transcript_id "CUFF.152.2"; exon_number "14"; FPKM "1.3657810780"; frac "0.529731"; conf_lo "1.263946"; conf_hi "1.467616"; cov "49.246936";
CM019855.1	Cufflinks	exon	3370759	3370785	1000	-	.	gene_id "CUFF.152"; transcript_id "CUFF.152.2"; exon_number "15"; FPKM "1.3657810780"; frac "0.529731"; conf_lo "1.263946"; conf_hi "1.467616"; cov "49.246936";
CM019855.1	Cufflinks	exon	3371577	3371740	1000	-	.	gene_id "CUFF.152"; transcript_id "CUFF.152.2"; exon_number "16"; FPKM "1.3657810780"; frac "0.529731"; conf_lo "1.263946"; conf_hi "1.467616"; cov "49.246936";
CM019855.1	Cufflinks	transcript	3341200	3341598	1000	.	.	gene_id "CUFF.159"; transcript_id "CUFF.159.1"; FPKM "0.7498105423"; frac "1.000000"; conf_lo "0.265667"; conf_hi "1.233954"; cov "27.046203";
CM019855.1	Cufflinks	exon	3341200	3341598	1000	.	.	gene_id "CUFF.159"; transcript_id "CUFF.159.1"; exon_number "1"; FPKM "0.7498105423"; frac "1.000000"; conf_lo "0.265667"; conf_hi "1.233954"; cov "27.046203";
CM019855.1	Cufflinks	transcript	3342064	3342610	1000	.	.	gene_id "CUFF.160"; transcript_id "CUFF.160.1"; FPKM "0.3585436489"; frac "1.000000"; conf_lo "0.142334"; conf_hi "0.574754"; cov "12.932926";
CM019855.1	Cufflinks	exon	3342064	3342610	1000	.	.	gene_id "CUFF.160"; transcript_id "CUFF.160.1"; exon_number "1"; FPKM "0.3585436489"; frac "1.000000"; conf_lo "0.142334"; conf_hi "0.574754"; cov "12.932926";
CM019855.1	Cufflinks	transcript	3366140	3366854	1000	.	.	gene_id "CUFF.164"; transcript_id "CUFF.164.1"; FPKM "0.3150933765"; frac "1.000000"; conf_lo "0.157547"; conf_hi "0.472640"; cov "11.365644";
CM019855.1	Cufflinks	exon	3366140	3366854	1000	.	.	gene_id "CUFF.164"; transcript_id "CUFF.164.1"; exon_number "1"; FPKM "0.3150933765"; frac "1.000000"; conf_lo "0.157547"; conf_hi "0.472640"; cov "11.365644";
CM019855.1	Cufflinks	transcript	3374705	3475322	1000	-	.	gene_id "CUFF.169"; transcript_id "CUFF.169.1"; FPKM "0.9720880424"; frac "0.437321"; conf_lo "0.865711"; conf_hi "1.078465"; cov "35.063912";
CM019855.1	Cufflinks	exon	3374705	3374782	1000	-	.	gene_id "CUFF.169"; transcript_id "CUFF.169.1"; exon_number "1"; FPKM "0.9720880424"; frac "0.437321"; conf_lo "0.865711"; conf_hi "1.078465"; cov "35.063912";
CM019855.1	Cufflinks	exon	3375629	3375689	1000	-	.	gene_id "CUFF.169"; transcript_id "CUFF.169.1"; exon_number "2"; FPKM "0.9720880424"; frac "0.437321"; conf_lo "0.865711"; conf_hi "1.078465"; cov "35.063912";
CM019855.1	Cufflinks	exon	3377309	3377509	1000	-	.	gene_id "CUFF.169"; transcript_id "CUFF.169.1"; exon_number "3"; FPKM "0.9720880424"; frac "0.437321"; conf_lo "0.865711"; conf_hi "1.078465"; cov "35.063912";
CM019855.1	Cufflinks	exon	3380825	3380924	1000	-	.	gene_id "CUFF.169"; transcript_id "CUFF.169.1"; exon_number "4"; FPKM "0.9720880424"; frac "0.437321"; conf_lo "0.865711"; conf_hi "1.078465"; cov "35.063912";
CM019855.1	Cufflinks	exon	3383780	3383948	1000	-	.	gene_id "CUFF.169"; transcript_id "CUFF.169.1"; exon_number "5"; FPKM "0.9720880424"; frac "0.437321"; conf_lo "0.865711"; conf_hi "1.078465"; cov "35.063912";
CM019855.1	Cufflinks	exon	3384442	3384554	1000	-	.	gene_id "CUFF.169"; transcript_id "CUFF.169.1"; exon_number "6"; FPKM "0.9720880424"; frac "0.437321"; conf_lo "0.865711"; conf_hi "1.078465"; cov "35.063912";
CM019855.1	Cufflinks	exon	3386310	3386482	1000	-	.	gene_id "CUFF.169"; transcript_id "CUFF.169.1"; exon_number "7"; FPKM "0.9720880424"; frac "0.437321"; conf_lo "0.865711"; conf_hi "1.078465"; cov "35.063912";
CM019855.1	Cufflinks	exon	3388648	3388771	1000	-	.	gene_id "CUFF.169"; transcript_id "CUFF.169.1"; exon_number "8"; FPKM "0.9720880424"; frac "0.437321"; conf_lo "0.865711"; conf_hi "1.078465"; cov "35.063912";
CM019855.1	Cufflinks	exon	3391120	3391326	1000	-	.	gene_id "CUFF.169"; transcript_id "CUFF.169.1"; exon_number "9"; FPKM "0.9720880424"; frac "0.437321"; conf_lo "0.865711"; conf_hi "1.078465"; cov "35.063912";
CM019855.1	Cufflinks	exon	3393143	3393247	1000	-	.	gene_id "CUFF.169"; transcript_id "CUFF.169.1"; exon_number "10"; FPKM "0.9720880424"; frac "0.437321"; conf_lo "0.865711"; conf_hi "1.078465"; cov "35.063912";
CM019855.1	Cufflinks	exon	3396474	3396593	1000	-	.	gene_id "CUFF.169"; transcript_id "CUFF.169.1"; exon_number "11"; FPKM "0.9720880424"; frac "0.437321"; conf_lo "0.865711"; conf_hi "1.078465"; cov "35.063912";
CM019855.1	Cufflinks	exon	3397709	3397938	1000	-	.	gene_id "CUFF.169"; transcript_id "CUFF.169.1"; exon_number "12"; FPKM "0.9720880424"; frac "0.437321"; conf_lo "0.865711"; conf_hi "1.078465"; cov "35.063912";
CM019855.1	Cufflinks	exon	3400136	3400325	1000	-	.	gene_id "CUFF.169"; transcript_id "CUFF.169.1"; exon_number "13"; FPKM "0.9720880424"; frac "0.437321"; conf_lo "0.865711"; conf_hi "1.078465"; cov "35.063912";
CM019855.1	Cufflinks	exon	3402576	3402734	1000	-	.	gene_id "CUFF.169"; transcript_id "CUFF.169.1"; exon_number "14"; FPKM "0.9720880424"; frac "0.437321"; conf_lo "0.865711"; conf_hi "1.078465"; cov "35.063912";
CM019855.1	Cufflinks	exon	3405452	3405712	1000	-	.	gene_id "CUFF.169"; transcript_id "CUFF.169.1"; exon_number "15"; FPKM "0.9720880424"; frac "0.437321"; conf_lo "0.865711"; conf_hi "1.078465"; cov "35.063912";
CM019855.1	Cufflinks	exon	3431012	3431187	1000	-	.	gene_id "CUFF.169"; transcript_id "CUFF.169.1"; exon_number "16"; FPKM "0.9720880424"; frac "0.437321"; conf_lo "0.865711"; conf_hi "1.078465"; cov "35.063912";
CM019855.1	Cufflinks	exon	3432919	3433007	1000	-	.	gene_id "CUFF.169"; transcript_id "CUFF.169.1"; exon_number "17"; FPKM "0.9720880424"; frac "0.437321"; conf_lo "0.865711"; conf_hi "1.078465"; cov "35.063912";
CM019855.1	Cufflinks	exon	3434482	3434696	1000	-	.	gene_id "CUFF.169"; transcript_id "CUFF.169.1"; exon_number "18"; FPKM "0.9720880424"; frac "0.437321"; conf_lo "0.865711"; conf_hi "1.078465"; cov "35.063912";
CM019855.1	Cufflinks	exon	3454475	3454657	1000	-	.	gene_id "CUFF.169"; transcript_id "CUFF.169.1"; exon_number "19"; FPKM "0.9720880424"; frac "0.437321"; conf_lo "0.865711"; conf_hi "1.078465"; cov "35.063912";
CM019855.1	Cufflinks	exon	3455679	3455822	1000	-	.	gene_id "CUFF.169"; transcript_id "CUFF.169.1"; exon_number "20"; FPKM "0.9720880424"; frac "0.437321"; conf_lo "0.865711"; conf_hi "1.078465"; cov "35.063912";
CM019855.1	Cufflinks	exon	3458325	3459739	1000	-	.	gene_id "CUFF.169"; transcript_id "CUFF.169.1"; exon_number "21"; FPKM "0.9720880424"; frac "0.437321"; conf_lo "0.865711"; conf_hi "1.078465"; cov "35.063912";
CM019855.1	Cufflinks	exon	3464372	3464585	1000	-	.	gene_id "CUFF.169"; transcript_id "CUFF.169.1"; exon_number "22"; FPKM "0.9720880424"; frac "0.437321"; conf_lo "0.865711"; conf_hi "1.078465"; cov "35.063912";
CM019855.1	Cufflinks	exon	3468395	3468496	1000	-	.	gene_id "CUFF.169"; transcript_id "CUFF.169.1"; exon_number "23"; FPKM "0.9720880424"; frac "0.437321"; conf_lo "0.865711"; conf_hi "1.078465"; cov "35.063912";
CM019855.1	Cufflinks	exon	3475287	3475322	1000	-	.	gene_id "CUFF.169"; transcript_id "CUFF.169.1"; exon_number "24"; FPKM "0.9720880424"; frac "0.437321"; conf_lo "0.865711"; conf_hi "1.078465"; cov "35.063912";
CM019855.1	Cufflinks	transcript	3374705	3475322	240	-	.	gene_id "CUFF.169"; transcript_id "CUFF.169.2"; FPKM "0.2335039633"; frac "0.109207"; conf_lo "0.178952"; conf_hi "0.288055"; cov "8.422655";
CM019855.1	Cufflinks	exon	3374705	3374782	240	-	.	gene_id "CUFF.169"; transcript_id "CUFF.169.2"; exon_number "1"; FPKM "0.2335039633"; frac "0.109207"; conf_lo "0.178952"; conf_hi "0.288055"; cov "8.422655";
CM019855.1	Cufflinks	exon	3375629	3375689	240	-	.	gene_id "CUFF.169"; transcript_id "CUFF.169.2"; exon_number "2"; FPKM "0.2335039633"; frac "0.109207"; conf_lo "0.178952"; conf_hi "0.288055"; cov "8.422655";
CM019855.1	Cufflinks	exon	3377309	3377509	240	-	.	gene_id "CUFF.169"; transcript_id "CUFF.169.2"; exon_number "3"; FPKM "0.2335039633"; frac "0.109207"; conf_lo "0.178952"; conf_hi "0.288055"; cov "8.422655";
CM019855.1	Cufflinks	exon	3380825	3380924	240	-	.	gene_id "CUFF.169"; transcript_id "CUFF.169.2"; exon_number "4"; FPKM "0.2335039633"; frac "0.109207"; conf_lo "0.178952"; conf_hi "0.288055"; cov "8.422655";
CM019855.1	Cufflinks	exon	3383780	3383948	240	-	.	gene_id "CUFF.169"; transcript_id "CUFF.169.2"; exon_number "5"; FPKM "0.2335039633"; frac "0.109207"; conf_lo "0.178952"; conf_hi "0.288055"; cov "8.422655";
CM019855.1	Cufflinks	exon	3384442	3384554	240	-	.	gene_id "CUFF.169"; transcript_id "CUFF.169.2"; exon_number "6"; FPKM "0.2335039633"; frac "0.109207"; conf_lo "0.178952"; conf_hi "0.288055"; cov "8.422655";
CM019855.1	Cufflinks	exon	3386310	3386482	240	-	.	gene_id "CUFF.169"; transcript_id "CUFF.169.2"; exon_number "7"; FPKM "0.2335039633"; frac "0.109207"; conf_lo "0.178952"; conf_hi "0.288055"; cov "8.422655";
CM019855.1	Cufflinks	exon	3388648	3388771	240	-	.	gene_id "CUFF.169"; transcript_id "CUFF.169.2"; exon_number "8"; FPKM "0.2335039633"; frac "0.109207"; conf_lo "0.178952"; conf_hi "0.288055"; cov "8.422655";
CM019855.1	Cufflinks	exon	3391120	3391326	240	-	.	gene_id "CUFF.169"; transcript_id "CUFF.169.2"; exon_number "9"; FPKM "0.2335039633"; frac "0.109207"; conf_lo "0.178952"; conf_hi "0.288055"; cov "8.422655";
CM019855.1	Cufflinks	exon	3393143	3393247	240	-	.	gene_id "CUFF.169"; transcript_id "CUFF.169.2"; exon_number "10"; FPKM "0.2335039633"; frac "0.109207"; conf_lo "0.178952"; conf_hi "0.288055"; cov "8.422655";
CM019855.1	Cufflinks	exon	3396474	3396593	240	-	.	gene_id "CUFF.169"; transcript_id "CUFF.169.2"; exon_number "11"; FPKM "0.2335039633"; frac "0.109207"; conf_lo "0.178952"; conf_hi "0.288055"; cov "8.422655";
CM019855.1	Cufflinks	exon	3397709	3397938	240	-	.	gene_id "CUFF.169"; transcript_id "CUFF.169.2"; exon_number "12"; FPKM "0.2335039633"; frac "0.109207"; conf_lo "0.178952"; conf_hi "0.288055"; cov "8.422655";
CM019855.1	Cufflinks	exon	3400136	3400325	240	-	.	gene_id "CUFF.169"; transcript_id "CUFF.169.2"; exon_number "13"; FPKM "0.2335039633"; frac "0.109207"; conf_lo "0.178952"; conf_hi "0.288055"; cov "8.422655";
CM019855.1	Cufflinks	exon	3402576	3402734	240	-	.	gene_id "CUFF.169"; transcript_id "CUFF.169.2"; exon_number "14"; FPKM "0.2335039633"; frac "0.109207"; conf_lo "0.178952"; conf_hi "0.288055"; cov "8.422655";
CM019855.1	Cufflinks	exon	3405452	3405712	240	-	.	gene_id "CUFF.169"; transcript_id "CUFF.169.2"; exon_number "15"; FPKM "0.2335039633"; frac "0.109207"; conf_lo "0.178952"; conf_hi "0.288055"; cov "8.422655";
CM019855.1	Cufflinks	exon	3431012	3431187	240	-	.	gene_id "CUFF.169"; transcript_id "CUFF.169.2"; exon_number "16"; FPKM "0.2335039633"; frac "0.109207"; conf_lo "0.178952"; conf_hi "0.288055"; cov "8.422655";
CM019855.1	Cufflinks	exon	3432919	3433007	240	-	.	gene_id "CUFF.169"; transcript_id "CUFF.169.2"; exon_number "17"; FPKM "0.2335039633"; frac "0.109207"; conf_lo "0.178952"; conf_hi "0.288055"; cov "8.422655";
CM019855.1	Cufflinks	exon	3434482	3434696	240	-	.	gene_id "CUFF.169"; transcript_id "CUFF.169.2"; exon_number "18"; FPKM "0.2335039633"; frac "0.109207"; conf_lo "0.178952"; conf_hi "0.288055"; cov "8.422655";
CM019855.1	Cufflinks	exon	3454475	3454657	240	-	.	gene_id "CUFF.169"; transcript_id "CUFF.169.2"; exon_number "19"; FPKM "0.2335039633"; frac "0.109207"; conf_lo "0.178952"; conf_hi "0.288055"; cov "8.422655";
CM019855.1	Cufflinks	exon	3455679	3455822	240	-	.	gene_id "CUFF.169"; transcript_id "CUFF.169.2"; exon_number "20"; FPKM "0.2335039633"; frac "0.109207"; conf_lo "0.178952"; conf_hi "0.288055"; cov "8.422655";
CM019855.1	Cufflinks	exon	3458325	3459739	240	-	.	gene_id "CUFF.169"; transcript_id "CUFF.169.2"; exon_number "21"; FPKM "0.2335039633"; frac "0.109207"; conf_lo "0.178952"; conf_hi "0.288055"; cov "8.422655";
CM019855.1	Cufflinks	exon	3464192	3464585	240	-	.	gene_id "CUFF.169"; transcript_id "CUFF.169.2"; exon_number "22"; FPKM "0.2335039633"; frac "0.109207"; conf_lo "0.178952"; conf_hi "0.288055"; cov "8.422655";
CM019855.1	Cufflinks	exon	3468394	3468496	240	-	.	gene_id "CUFF.169"; transcript_id "CUFF.169.2"; exon_number "23"; FPKM "0.2335039633"; frac "0.109207"; conf_lo "0.178952"; conf_hi "0.288055"; cov "8.422655";
CM019855.1	Cufflinks	exon	3475287	3475322	240	-	.	gene_id "CUFF.169"; transcript_id "CUFF.169.2"; exon_number "24"; FPKM "0.2335039633"; frac "0.109207"; conf_lo "0.178952"; conf_hi "0.288055"; cov "8.422655";
CM019855.1	Cufflinks	transcript	3374705	3505658	875	-	.	gene_id "CUFF.169"; transcript_id "CUFF.169.3"; FPKM "0.8506047731"; frac "0.453473"; conf_lo "0.757386"; conf_hi "0.943823"; cov "30.681923";
CM019855.1	Cufflinks	exon	3374705	3374782	875	-	.	gene_id "CUFF.169"; transcript_id "CUFF.169.3"; exon_number "1"; FPKM "0.8506047731"; frac "0.453473"; conf_lo "0.757386"; conf_hi "0.943823"; cov "30.681923";
CM019855.1	Cufflinks	exon	3375629	3375689	875	-	.	gene_id "CUFF.169"; transcript_id "CUFF.169.3"; exon_number "2"; FPKM "0.8506047731"; frac "0.453473"; conf_lo "0.757386"; conf_hi "0.943823"; cov "30.681923";
CM019855.1	Cufflinks	exon	3377309	3377509	875	-	.	gene_id "CUFF.169"; transcript_id "CUFF.169.3"; exon_number "3"; FPKM "0.8506047731"; frac "0.453473"; conf_lo "0.757386"; conf_hi "0.943823"; cov "30.681923";
CM019855.1	Cufflinks	exon	3380825	3380924	875	-	.	gene_id "CUFF.169"; transcript_id "CUFF.169.3"; exon_number "4"; FPKM "0.8506047731"; frac "0.453473"; conf_lo "0.757386"; conf_hi "0.943823"; cov "30.681923";
CM019855.1	Cufflinks	exon	3383780	3383948	875	-	.	gene_id "CUFF.169"; transcript_id "CUFF.169.3"; exon_number "5"; FPKM "0.8506047731"; frac "0.453473"; conf_lo "0.757386"; conf_hi "0.943823"; cov "30.681923";
CM019855.1	Cufflinks	exon	3384442	3384554	875	-	.	gene_id "CUFF.169"; transcript_id "CUFF.169.3"; exon_number "6"; FPKM "0.8506047731"; frac "0.453473"; conf_lo "0.757386"; conf_hi "0.943823"; cov "30.681923";
CM019855.1	Cufflinks	exon	3386310	3386482	875	-	.	gene_id "CUFF.169"; transcript_id "CUFF.169.3"; exon_number "7"; FPKM "0.8506047731"; frac "0.453473"; conf_lo "0.757386"; conf_hi "0.943823"; cov "30.681923";
CM019855.1	Cufflinks	exon	3388648	3388771	875	-	.	gene_id "CUFF.169"; transcript_id "CUFF.169.3"; exon_number "8"; FPKM "0.8506047731"; frac "0.453473"; conf_lo "0.757386"; conf_hi "0.943823"; cov "30.681923";
CM019855.1	Cufflinks	exon	3391120	3391326	875	-	.	gene_id "CUFF.169"; transcript_id "CUFF.169.3"; exon_number "9"; FPKM "0.8506047731"; frac "0.453473"; conf_lo "0.757386"; conf_hi "0.943823"; cov "30.681923";
CM019855.1	Cufflinks	exon	3393143	3393247	875	-	.	gene_id "CUFF.169"; transcript_id "CUFF.169.3"; exon_number "10"; FPKM "0.8506047731"; frac "0.453473"; conf_lo "0.757386"; conf_hi "0.943823"; cov "30.681923";
CM019855.1	Cufflinks	exon	3396474	3396593	875	-	.	gene_id "CUFF.169"; transcript_id "CUFF.169.3"; exon_number "11"; FPKM "0.8506047731"; frac "0.453473"; conf_lo "0.757386"; conf_hi "0.943823"; cov "30.681923";
CM019855.1	Cufflinks	exon	3397709	3397938	875	-	.	gene_id "CUFF.169"; transcript_id "CUFF.169.3"; exon_number "12"; FPKM "0.8506047731"; frac "0.453473"; conf_lo "0.757386"; conf_hi "0.943823"; cov "30.681923";
CM019855.1	Cufflinks	exon	3400136	3400325	875	-	.	gene_id "CUFF.169"; transcript_id "CUFF.169.3"; exon_number "13"; FPKM "0.8506047731"; frac "0.453473"; conf_lo "0.757386"; conf_hi "0.943823"; cov "30.681923";
CM019855.1	Cufflinks	exon	3402576	3402734	875	-	.	gene_id "CUFF.169"; transcript_id "CUFF.169.3"; exon_number "14"; FPKM "0.8506047731"; frac "0.453473"; conf_lo "0.757386"; conf_hi "0.943823"; cov "30.681923";
CM019855.1	Cufflinks	exon	3405452	3405712	875	-	.	gene_id "CUFF.169"; transcript_id "CUFF.169.3"; exon_number "15"; FPKM "0.8506047731"; frac "0.453473"; conf_lo "0.757386"; conf_hi "0.943823"; cov "30.681923";
CM019855.1	Cufflinks	exon	3431012	3431187	875	-	.	gene_id "CUFF.169"; transcript_id "CUFF.169.3"; exon_number "16"; FPKM "0.8506047731"; frac "0.453473"; conf_lo "0.757386"; conf_hi "0.943823"; cov "30.681923";
CM019855.1	Cufflinks	exon	3432919	3433007	875	-	.	gene_id "CUFF.169"; transcript_id "CUFF.169.3"; exon_number "17"; FPKM "0.8506047731"; frac "0.453473"; conf_lo "0.757386"; conf_hi "0.943823"; cov "30.681923";
CM019855.1	Cufflinks	exon	3434482	3434696	875	-	.	gene_id "CUFF.169"; transcript_id "CUFF.169.3"; exon_number "18"; FPKM "0.8506047731"; frac "0.453473"; conf_lo "0.757386"; conf_hi "0.943823"; cov "30.681923";
CM019855.1	Cufflinks	exon	3454475	3454657	875	-	.	gene_id "CUFF.169"; transcript_id "CUFF.169.3"; exon_number "19"; FPKM "0.8506047731"; frac "0.453473"; conf_lo "0.757386"; conf_hi "0.943823"; cov "30.681923";
CM019855.1	Cufflinks	exon	3455679	3455822	875	-	.	gene_id "CUFF.169"; transcript_id "CUFF.169.3"; exon_number "20"; FPKM "0.8506047731"; frac "0.453473"; conf_lo "0.757386"; conf_hi "0.943823"; cov "30.681923";
CM019855.1	Cufflinks	exon	3458325	3459739	875	-	.	gene_id "CUFF.169"; transcript_id "CUFF.169.3"; exon_number "21"; FPKM "0.8506047731"; frac "0.453473"; conf_lo "0.757386"; conf_hi "0.943823"; cov "30.681923";
CM019855.1	Cufflinks	exon	3468395	3468496	875	-	.	gene_id "CUFF.169"; transcript_id "CUFF.169.3"; exon_number "22"; FPKM "0.8506047731"; frac "0.453473"; conf_lo "0.757386"; conf_hi "0.943823"; cov "30.681923";
CM019855.1	Cufflinks	exon	3504563	3505658	875	-	.	gene_id "CUFF.169"; transcript_id "CUFF.169.3"; exon_number "23"; FPKM "0.8506047731"; frac "0.453473"; conf_lo "0.757386"; conf_hi "0.943823"; cov "30.681923";
CM019855.1	Cufflinks	transcript	3411576	3413283	1000	.	.	gene_id "CUFF.170"; transcript_id "CUFF.170.1"; FPKM "0.4967113631"; frac "0.812727"; conf_lo "0.379179"; conf_hi "0.614243"; cov "17.916735";
CM019855.1	Cufflinks	exon	3411576	3413283	1000	.	.	gene_id "CUFF.170"; transcript_id "CUFF.170.1"; exon_number "1"; FPKM "0.4967113631"; frac "0.812727"; conf_lo "0.379179"; conf_hi "0.614243"; cov "17.916735";
CM019855.1	Cufflinks	transcript	3412409	3413039	963	.	.	gene_id "CUFF.170"; transcript_id "CUFF.170.2"; FPKM "0.4784463733"; frac "0.187273"; conf_lo "0.204898"; conf_hi "0.751995"; cov "17.257903";
CM019855.1	Cufflinks	exon	3412409	3413039	963	.	.	gene_id "CUFF.170"; transcript_id "CUFF.170.2"; exon_number "1"; FPKM "0.4784463733"; frac "0.187273"; conf_lo "0.204898"; conf_hi "0.751995"; cov "17.257903";
CM019855.1	Cufflinks	transcript	3413820	3414851	1000	.	.	gene_id "CUFF.171"; transcript_id "CUFF.171.1"; FPKM "0.2475051642"; frac "1.000000"; conf_lo "0.141969"; conf_hi "0.353042"; cov "8.927688";
CM019855.1	Cufflinks	exon	3413820	3414851	1000	.	.	gene_id "CUFF.171"; transcript_id "CUFF.171.1"; exon_number "1"; FPKM "0.2475051642"; frac "1.000000"; conf_lo "0.141969"; conf_hi "0.353042"; cov "8.927688";
CM019855.1	Cufflinks	transcript	3415108	3416129	1000	.	.	gene_id "CUFF.172"; transcript_id "CUFF.172.1"; FPKM "0.3307305333"; frac "1.000000"; conf_lo "0.207900"; conf_hi "0.453561"; cov "11.929687";
CM019855.1	Cufflinks	exon	3415108	3416129	1000	.	.	gene_id "CUFF.172"; transcript_id "CUFF.172.1"; exon_number "1"; FPKM "0.3307305333"; frac "1.000000"; conf_lo "0.207900"; conf_hi "0.453561"; cov "11.929687";
CM019855.1	Cufflinks	transcript	3416230	3419587	1000	.	.	gene_id "CUFF.173"; transcript_id "CUFF.173.1"; FPKM "0.2523366106"; frac "1.000000"; conf_lo "0.199523"; conf_hi "0.305150"; cov "9.101962";
CM019855.1	Cufflinks	exon	3416230	3419587	1000	.	.	gene_id "CUFF.173"; transcript_id "CUFF.173.1"; exon_number "1"; FPKM "0.2523366106"; frac "1.000000"; conf_lo "0.199523"; conf_hi "0.305150"; cov "9.101962";
CM019855.1	Cufflinks	transcript	3419822	3420959	1000	.	.	gene_id "CUFF.175"; transcript_id "CUFF.175.1"; FPKM "0.2656643040"; frac "1.000000"; conf_lo "0.163202"; conf_hi "0.368126"; cov "9.582702";
CM019855.1	Cufflinks	exon	3419822	3420959	1000	.	.	gene_id "CUFF.175"; transcript_id "CUFF.175.1"; exon_number "1"; FPKM "0.2656643040"; frac "1.000000"; conf_lo "0.163202"; conf_hi "0.368126"; cov "9.582702";
CM019855.1	Cufflinks	transcript	3423010	3423632	1000	.	.	gene_id "CUFF.177"; transcript_id "CUFF.177.1"; FPKM "0.5786118038"; frac "1.000000"; conf_lo "0.336109"; conf_hi "0.821114"; cov "20.870942";
CM019855.1	Cufflinks	exon	3423010	3423632	1000	.	.	gene_id "CUFF.177"; transcript_id "CUFF.177.1"; exon_number "1"; FPKM "0.5786118038"; frac "1.000000"; conf_lo "0.336109"; conf_hi "0.821114"; cov "20.870942";
CM019855.1	Cufflinks	transcript	3423843	3424695	1000	.	.	gene_id "CUFF.178"; transcript_id "CUFF.178.1"; FPKM "0.1484453900"; frac "1.000000"; conf_lo "0.052596"; conf_hi "0.244295"; cov "5.354532";
CM019855.1	Cufflinks	exon	3423843	3424695	1000	.	.	gene_id "CUFF.178"; transcript_id "CUFF.178.1"; exon_number "1"; FPKM "0.1484453900"; frac "1.000000"; conf_lo "0.052596"; conf_hi "0.244295"; cov "5.354532";
CM019855.1	Cufflinks	transcript	3448401	3449038	1000	.	.	gene_id "CUFF.181"; transcript_id "CUFF.181.1"; FPKM "0.3851187041"; frac "1.000000"; conf_lo "0.192559"; conf_hi "0.577678"; cov "13.891507";
CM019855.1	Cufflinks	exon	3448401	3449038	1000	.	.	gene_id "CUFF.181"; transcript_id "CUFF.181.1"; exon_number "1"; FPKM "0.3851187041"; frac "1.000000"; conf_lo "0.192559"; conf_hi "0.577678"; cov "13.891507";
CM019855.1	Cufflinks	transcript	3469239	3469731	1000	.	.	gene_id "CUFF.183"; transcript_id "CUFF.183.1"; FPKM "0.5355414722"; frac "1.000000"; conf_lo "0.238477"; conf_hi "0.832606"; cov "19.317364";
CM019855.1	Cufflinks	exon	3469239	3469731	1000	.	.	gene_id "CUFF.183"; transcript_id "CUFF.183.1"; exon_number "1"; FPKM "0.5355414722"; frac "1.000000"; conf_lo "0.238477"; conf_hi "0.832606"; cov "19.317364";
CM019855.1	Cufflinks	transcript	3478629	3479825	1000	.	.	gene_id "CUFF.186"; transcript_id "CUFF.186.1"; FPKM "0.1931462015"; frac "1.000000"; conf_lo "0.106867"; conf_hi "0.279426"; cov "6.966922";
CM019855.1	Cufflinks	exon	3478629	3479825	1000	.	.	gene_id "CUFF.186"; transcript_id "CUFF.186.1"; exon_number "1"; FPKM "0.1931462015"; frac "1.000000"; conf_lo "0.106867"; conf_hi "0.279426"; cov "6.966922";
CM019855.1	Cufflinks	transcript	3499021	3499372	1000	.	.	gene_id "CUFF.194"; transcript_id "CUFF.194.1"; FPKM "1.5785201580"; frac "1.000000"; conf_lo "0.702915"; conf_hi "2.454126"; cov "56.938352";
CM019855.1	Cufflinks	exon	3499021	3499372	1000	.	.	gene_id "CUFF.194"; transcript_id "CUFF.194.1"; exon_number "1"; FPKM "1.5785201580"; frac "1.000000"; conf_lo "0.702915"; conf_hi "2.454126"; cov "56.938352";
CM019855.1	Cufflinks	transcript	3499638	3500038	1000	.	.	gene_id "CUFF.195"; transcript_id "CUFF.195.1"; FPKM "0.9584863800"; frac "1.000000"; conf_lo "0.426814"; conf_hi "1.490159"; cov "34.573290";
CM019855.1	Cufflinks	exon	3499638	3500038	1000	.	.	gene_id "CUFF.195"; transcript_id "CUFF.195.1"; exon_number "1"; FPKM "0.9584863800"; frac "1.000000"; conf_lo "0.426814"; conf_hi "1.490159"; cov "34.573290";
CM019855.1	Cufflinks	transcript	3108416	3131346	1000	-	.	gene_id "CUFF.174"; transcript_id "CUFF.174.1"; FPKM "3.1440207605"; frac "1.000000"; conf_lo "2.937044"; conf_hi "3.350997"; cov "113.370801";
CM019855.1	Cufflinks	exon	3108416	3111793	1000	-	.	gene_id "CUFF.174"; transcript_id "CUFF.174.1"; exon_number "1"; FPKM "3.1440207605"; frac "1.000000"; conf_lo "2.937044"; conf_hi "3.350997"; cov "113.370801";
CM019855.1	Cufflinks	exon	3116782	3116920	1000	-	.	gene_id "CUFF.174"; transcript_id "CUFF.174.1"; exon_number "2"; FPKM "3.1440207605"; frac "1.000000"; conf_lo "2.937044"; conf_hi "3.350997"; cov "113.370801";
CM019855.1	Cufflinks	exon	3119387	3119456	1000	-	.	gene_id "CUFF.174"; transcript_id "CUFF.174.1"; exon_number "3"; FPKM "3.1440207605"; frac "1.000000"; conf_lo "2.937044"; conf_hi "3.350997"; cov "113.370801";
CM019855.1	Cufflinks	exon	3120964	3121079	1000	-	.	gene_id "CUFF.174"; transcript_id "CUFF.174.1"; exon_number "4"; FPKM "3.1440207605"; frac "1.000000"; conf_lo "2.937044"; conf_hi "3.350997"; cov "113.370801";
CM019855.1	Cufflinks	exon	3124297	3124357	1000	-	.	gene_id "CUFF.174"; transcript_id "CUFF.174.1"; exon_number "5"; FPKM "3.1440207605"; frac "1.000000"; conf_lo "2.937044"; conf_hi "3.350997"; cov "113.370801";
CM019855.1	Cufflinks	exon	3124674	3124832	1000	-	.	gene_id "CUFF.174"; transcript_id "CUFF.174.1"; exon_number "6"; FPKM "3.1440207605"; frac "1.000000"; conf_lo "2.937044"; conf_hi "3.350997"; cov "113.370801";
CM019855.1	Cufflinks	exon	3125965	3126232	1000	-	.	gene_id "CUFF.174"; transcript_id "CUFF.174.1"; exon_number "7"; FPKM "3.1440207605"; frac "1.000000"; conf_lo "2.937044"; conf_hi "3.350997"; cov "113.370801";
CM019855.1	Cufflinks	exon	3130207	3130348	1000	-	.	gene_id "CUFF.174"; transcript_id "CUFF.174.1"; exon_number "8"; FPKM "3.1440207605"; frac "1.000000"; conf_lo "2.937044"; conf_hi "3.350997"; cov "113.370801";
CM019855.1	Cufflinks	exon	3131287	3131346	1000	-	.	gene_id "CUFF.174"; transcript_id "CUFF.174.1"; exon_number "9"; FPKM "3.1440207605"; frac "1.000000"; conf_lo "2.937044"; conf_hi "3.350997"; cov "113.370801";
CM019855.1	Cufflinks	transcript	3133641	3158642	1000	-	.	gene_id "CUFF.182"; transcript_id "CUFF.182.1"; FPKM "2.5834149863"; frac "1.000000"; conf_lo "2.278308"; conf_hi "2.888522"; cov "93.185628";
CM019855.1	Cufflinks	exon	3133641	3133788	1000	-	.	gene_id "CUFF.182"; transcript_id "CUFF.182.1"; exon_number "1"; FPKM "2.5834149863"; frac "1.000000"; conf_lo "2.278308"; conf_hi "2.888522"; cov "93.185628";
CM019855.1	Cufflinks	exon	3135588	3135667	1000	-	.	gene_id "CUFF.182"; transcript_id "CUFF.182.1"; exon_number "2"; FPKM "2.5834149863"; frac "1.000000"; conf_lo "2.278308"; conf_hi "2.888522"; cov "93.185628";
CM019855.1	Cufflinks	exon	3141863	3141980	1000	-	.	gene_id "CUFF.182"; transcript_id "CUFF.182.1"; exon_number "3"; FPKM "2.5834149863"; frac "1.000000"; conf_lo "2.278308"; conf_hi "2.888522"; cov "93.185628";
CM019855.1	Cufflinks	exon	3142907	3143112	1000	-	.	gene_id "CUFF.182"; transcript_id "CUFF.182.1"; exon_number "4"; FPKM "2.5834149863"; frac "1.000000"; conf_lo "2.278308"; conf_hi "2.888522"; cov "93.185628";
CM019855.1	Cufflinks	exon	3147550	3147673	1000	-	.	gene_id "CUFF.182"; transcript_id "CUFF.182.1"; exon_number "5"; FPKM "2.5834149863"; frac "1.000000"; conf_lo "2.278308"; conf_hi "2.888522"; cov "93.185628";
CM019855.1	Cufflinks	exon	3148083	3148214	1000	-	.	gene_id "CUFF.182"; transcript_id "CUFF.182.1"; exon_number "6"; FPKM "2.5834149863"; frac "1.000000"; conf_lo "2.278308"; conf_hi "2.888522"; cov "93.185628";
CM019855.1	Cufflinks	exon	3149895	3150056	1000	-	.	gene_id "CUFF.182"; transcript_id "CUFF.182.1"; exon_number "7"; FPKM "2.5834149863"; frac "1.000000"; conf_lo "2.278308"; conf_hi "2.888522"; cov "93.185628";
CM019855.1	Cufflinks	exon	3151019	3151097	1000	-	.	gene_id "CUFF.182"; transcript_id "CUFF.182.1"; exon_number "8"; FPKM "2.5834149863"; frac "1.000000"; conf_lo "2.278308"; conf_hi "2.888522"; cov "93.185628";
CM019855.1	Cufflinks	exon	3153305	3153402	1000	-	.	gene_id "CUFF.182"; transcript_id "CUFF.182.1"; exon_number "9"; FPKM "2.5834149863"; frac "1.000000"; conf_lo "2.278308"; conf_hi "2.888522"; cov "93.185628";
CM019855.1	Cufflinks	exon	3153635	3153712	1000	-	.	gene_id "CUFF.182"; transcript_id "CUFF.182.1"; exon_number "10"; FPKM "2.5834149863"; frac "1.000000"; conf_lo "2.278308"; conf_hi "2.888522"; cov "93.185628";
CM019855.1	Cufflinks	exon	3158500	3158642	1000	-	.	gene_id "CUFF.182"; transcript_id "CUFF.182.1"; exon_number "11"; FPKM "2.5834149863"; frac "1.000000"; conf_lo "2.278308"; conf_hi "2.888522"; cov "93.185628";
CM019855.1	Cufflinks	transcript	3158989	3172243	335	-	.	gene_id "CUFF.188"; transcript_id "CUFF.188.1"; FPKM "0.4601472884"; frac "0.261087"; conf_lo "0.303314"; conf_hi "0.616981"; cov "16.597842";
CM019855.1	Cufflinks	exon	3158989	3159081	335	-	.	gene_id "CUFF.188"; transcript_id "CUFF.188.1"; exon_number "1"; FPKM "0.4601472884"; frac "0.261087"; conf_lo "0.303314"; conf_hi "0.616981"; cov "16.597842";
CM019855.1	Cufflinks	exon	3159702	3159868	335	-	.	gene_id "CUFF.188"; transcript_id "CUFF.188.1"; exon_number "2"; FPKM "0.4601472884"; frac "0.261087"; conf_lo "0.303314"; conf_hi "0.616981"; cov "16.597842";
CM019855.1	Cufflinks	exon	3161151	3161358	335	-	.	gene_id "CUFF.188"; transcript_id "CUFF.188.1"; exon_number "3"; FPKM "0.4601472884"; frac "0.261087"; conf_lo "0.303314"; conf_hi "0.616981"; cov "16.597842";
CM019855.1	Cufflinks	exon	3171584	3172243	335	-	.	gene_id "CUFF.188"; transcript_id "CUFF.188.1"; exon_number "4"; FPKM "0.4601472884"; frac "0.261087"; conf_lo "0.303314"; conf_hi "0.616981"; cov "16.597842";
CM019855.1	Cufflinks	transcript	3158989	3172243	1000	-	.	gene_id "CUFF.188"; transcript_id "CUFF.188.2"; FPKM "1.3712376536"; frac "0.623414"; conf_lo "1.084609"; conf_hi "1.657866"; cov "49.461524";
CM019855.1	Cufflinks	exon	3158989	3159081	1000	-	.	gene_id "CUFF.188"; transcript_id "CUFF.188.2"; exon_number "1"; FPKM "1.3712376536"; frac "0.623414"; conf_lo "1.084609"; conf_hi "1.657866"; cov "49.461524";
CM019855.1	Cufflinks	exon	3159702	3159868	1000	-	.	gene_id "CUFF.188"; transcript_id "CUFF.188.2"; exon_number "2"; FPKM "1.3712376536"; frac "0.623414"; conf_lo "1.084609"; conf_hi "1.657866"; cov "49.461524";
CM019855.1	Cufflinks	exon	3161151	3161358	1000	-	.	gene_id "CUFF.188"; transcript_id "CUFF.188.2"; exon_number "3"; FPKM "1.3712376536"; frac "0.623414"; conf_lo "1.084609"; conf_hi "1.657866"; cov "49.461524";
CM019855.1	Cufflinks	exon	3171750	3172243	1000	-	.	gene_id "CUFF.188"; transcript_id "CUFF.188.2"; exon_number "4"; FPKM "1.3712376536"; frac "0.623414"; conf_lo "1.084609"; conf_hi "1.657866"; cov "49.461524";
CM019855.1	Cufflinks	transcript	3158989	3172243	161	-	.	gene_id "CUFF.188"; transcript_id "CUFF.188.3"; FPKM "0.2210231296"; frac "0.115499"; conf_lo "0.096808"; conf_hi "0.345238"; cov "7.972463";
CM019855.1	Cufflinks	exon	3158989	3159081	161	-	.	gene_id "CUFF.188"; transcript_id "CUFF.188.3"; exon_number "1"; FPKM "0.2210231296"; frac "0.115499"; conf_lo "0.096808"; conf_hi "0.345238"; cov "7.972463";
CM019855.1	Cufflinks	exon	3159702	3159868	161	-	.	gene_id "CUFF.188"; transcript_id "CUFF.188.3"; exon_number "2"; FPKM "0.2210231296"; frac "0.115499"; conf_lo "0.096808"; conf_hi "0.345238"; cov "7.972463";
CM019855.1	Cufflinks	exon	3161151	3161358	161	-	.	gene_id "CUFF.188"; transcript_id "CUFF.188.3"; exon_number "3"; FPKM "0.2210231296"; frac "0.115499"; conf_lo "0.096808"; conf_hi "0.345238"; cov "7.972463";
CM019855.1	Cufflinks	exon	3161442	3161541	161	-	.	gene_id "CUFF.188"; transcript_id "CUFF.188.3"; exon_number "4"; FPKM "0.2210231296"; frac "0.115499"; conf_lo "0.096808"; conf_hi "0.345238"; cov "7.972463";
CM019855.1	Cufflinks	exon	3171750	3172243	161	-	.	gene_id "CUFF.188"; transcript_id "CUFF.188.3"; exon_number "5"; FPKM "0.2210231296"; frac "0.115499"; conf_lo "0.096808"; conf_hi "0.345238"; cov "7.972463";
CM019855.1	Cufflinks	transcript	3162003	3162648	1000	.	.	gene_id "CUFF.190"; transcript_id "CUFF.190.1"; FPKM "0.2352737779"; frac "1.000000"; conf_lo "0.083360"; conf_hi "0.387187"; cov "8.486494";
CM019855.1	Cufflinks	exon	3162003	3162648	1000	.	.	gene_id "CUFF.190"; transcript_id "CUFF.190.1"; exon_number "1"; FPKM "0.2352737779"; frac "1.000000"; conf_lo "0.083360"; conf_hi "0.387187"; cov "8.486494";
CM019855.1	Cufflinks	transcript	3166982	3167833	1000	.	.	gene_id "CUFF.192"; transcript_id "CUFF.192.1"; FPKM "0.3122927128"; frac "1.000000"; conf_lo "0.175997"; conf_hi "0.448588"; cov "11.264622";
CM019855.1	Cufflinks	exon	3166982	3167833	1000	.	.	gene_id "CUFF.192"; transcript_id "CUFF.192.1"; exon_number "1"; FPKM "0.3122927128"; frac "1.000000"; conf_lo "0.175997"; conf_hi "0.448588"; cov "11.264622";
CM019855.1	Cufflinks	transcript	3172350	3193640	1000	+	.	gene_id "CUFF.197"; transcript_id "CUFF.197.1"; FPKM "21.3517459211"; frac "0.288933"; conf_lo "19.976835"; conf_hi "22.726657"; cov "770.041692";
CM019855.1	Cufflinks	exon	3172350	3172421	1000	+	.	gene_id "CUFF.197"; transcript_id "CUFF.197.1"; exon_number "1"; FPKM "21.3517459211"; frac "0.288933"; conf_lo "19.976835"; conf_hi "22.726657"; cov "770.041692";
CM019855.1	Cufflinks	exon	3183517	3183693	1000	+	.	gene_id "CUFF.197"; transcript_id "CUFF.197.1"; exon_number "2"; FPKM "21.3517459211"; frac "0.288933"; conf_lo "19.976835"; conf_hi "22.726657"; cov "770.041692";
CM019855.1	Cufflinks	exon	3184766	3184881	1000	+	.	gene_id "CUFF.197"; transcript_id "CUFF.197.1"; exon_number "3"; FPKM "21.3517459211"; frac "0.288933"; conf_lo "19.976835"; conf_hi "22.726657"; cov "770.041692";
CM019855.1	Cufflinks	exon	3186755	3186864	1000	+	.	gene_id "CUFF.197"; transcript_id "CUFF.197.1"; exon_number "4"; FPKM "21.3517459211"; frac "0.288933"; conf_lo "19.976835"; conf_hi "22.726657"; cov "770.041692";
CM019855.1	Cufflinks	exon	3187222	3187331	1000	+	.	gene_id "CUFF.197"; transcript_id "CUFF.197.1"; exon_number "5"; FPKM "21.3517459211"; frac "0.288933"; conf_lo "19.976835"; conf_hi "22.726657"; cov "770.041692";
CM019855.1	Cufflinks	exon	3188462	3188560	1000	+	.	gene_id "CUFF.197"; transcript_id "CUFF.197.1"; exon_number "6"; FPKM "21.3517459211"; frac "0.288933"; conf_lo "19.976835"; conf_hi "22.726657"; cov "770.041692";
CM019855.1	Cufflinks	exon	3190411	3190502	1000	+	.	gene_id "CUFF.197"; transcript_id "CUFF.197.1"; exon_number "7"; FPKM "21.3517459211"; frac "0.288933"; conf_lo "19.976835"; conf_hi "22.726657"; cov "770.041692";
CM019855.1	Cufflinks	exon	3193474	3193640	1000	+	.	gene_id "CUFF.197"; transcript_id "CUFF.197.1"; exon_number "8"; FPKM "21.3517459211"; frac "0.288933"; conf_lo "19.976835"; conf_hi "22.726657"; cov "770.041692";
CM019855.1	Cufflinks	transcript	3193264	3197296	1000	.	.	gene_id "CUFF.198"; transcript_id "CUFF.198.1"; FPKM "9.1356298032"; frac "0.711067"; conf_lo "8.661500"; conf_hi "9.609759"; cov "329.472628";
CM019855.1	Cufflinks	exon	3193264	3197296	1000	.	.	gene_id "CUFF.198"; transcript_id "CUFF.198.1"; exon_number "1"; FPKM "9.1356298032"; frac "0.711067"; conf_lo "8.661500"; conf_hi "9.609759"; cov "329.472628";
CM019855.1	Cufflinks	transcript	3197448	3198860	1000	.	.	gene_id "CUFF.200"; transcript_id "CUFF.200.1"; FPKM "0.0816648684"; frac "1.000000"; conf_lo "0.032419"; conf_hi "0.130911"; cov "2.945710";
CM019855.1	Cufflinks	exon	3197448	3198860	1000	.	.	gene_id "CUFF.200"; transcript_id "CUFF.200.1"; exon_number "1"; FPKM "0.0816648684"; frac "1.000000"; conf_lo "0.032419"; conf_hi "0.130911"; cov "2.945710";
CM019855.1	Cufflinks	transcript	3198992	3200107	1000	.	.	gene_id "CUFF.201"; transcript_id "CUFF.201.1"; FPKM "0.1818423637"; frac "1.000000"; conf_lo "0.096064"; conf_hi "0.267620"; cov "6.559184";
CM019855.1	Cufflinks	exon	3198992	3200107	1000	.	.	gene_id "CUFF.201"; transcript_id "CUFF.201.1"; exon_number "1"; FPKM "0.1818423637"; frac "1.000000"; conf_lo "0.096064"; conf_hi "0.267620"; cov "6.559184";
CM019855.1	Cufflinks	transcript	3208298	3209791	1000	.	.	gene_id "CUFF.202"; transcript_id "CUFF.202.1"; FPKM "0.1142374977"; frac "1.000000"; conf_lo "0.057145"; conf_hi "0.171330"; cov "4.120628";
CM019855.1	Cufflinks	exon	3208298	3209791	1000	.	.	gene_id "CUFF.202"; transcript_id "CUFF.202.1"; exon_number "1"; FPKM "0.1142374977"; frac "1.000000"; conf_lo "0.057145"; conf_hi "0.171330"; cov "4.120628";
CM019855.1	Cufflinks	transcript	4417143	4461395	1000	-	.	gene_id "CUFF.193"; transcript_id "CUFF.193.1"; FPKM "5.4344747985"; frac "1.000000"; conf_lo "5.098105"; conf_hi "5.770844"; cov "195.924197";
CM019855.1	Cufflinks	exon	4417143	4419459	1000	-	.	gene_id "CUFF.193"; transcript_id "CUFF.193.1"; exon_number "1"; FPKM "5.4344747985"; frac "1.000000"; conf_lo "5.098105"; conf_hi "5.770844"; cov "195.924197";
CM019855.1	Cufflinks	exon	4420387	4420502	1000	-	.	gene_id "CUFF.193"; transcript_id "CUFF.193.1"; exon_number "2"; FPKM "5.4344747985"; frac "1.000000"; conf_lo "5.098105"; conf_hi "5.770844"; cov "195.924197";
CM019855.1	Cufflinks	exon	4426808	4426894	1000	-	.	gene_id "CUFF.193"; transcript_id "CUFF.193.1"; exon_number "3"; FPKM "5.4344747985"; frac "1.000000"; conf_lo "5.098105"; conf_hi "5.770844"; cov "195.924197";
CM019855.1	Cufflinks	exon	4429789	4429952	1000	-	.	gene_id "CUFF.193"; transcript_id "CUFF.193.1"; exon_number "4"; FPKM "5.4344747985"; frac "1.000000"; conf_lo "5.098105"; conf_hi "5.770844"; cov "195.924197";
CM019855.1	Cufflinks	exon	4441013	4441105	1000	-	.	gene_id "CUFF.193"; transcript_id "CUFF.193.1"; exon_number "5"; FPKM "5.4344747985"; frac "1.000000"; conf_lo "5.098105"; conf_hi "5.770844"; cov "195.924197";
CM019855.1	Cufflinks	exon	4441611	4441669	1000	-	.	gene_id "CUFF.193"; transcript_id "CUFF.193.1"; exon_number "6"; FPKM "5.4344747985"; frac "1.000000"; conf_lo "5.098105"; conf_hi "5.770844"; cov "195.924197";
CM019855.1	Cufflinks	exon	4446892	4447004	1000	-	.	gene_id "CUFF.193"; transcript_id "CUFF.193.1"; exon_number "7"; FPKM "5.4344747985"; frac "1.000000"; conf_lo "5.098105"; conf_hi "5.770844"; cov "195.924197";
CM019855.1	Cufflinks	exon	4454600	4454715	1000	-	.	gene_id "CUFF.193"; transcript_id "CUFF.193.1"; exon_number "8"; FPKM "5.4344747985"; frac "1.000000"; conf_lo "5.098105"; conf_hi "5.770844"; cov "195.924197";
CM019855.1	Cufflinks	exon	4461236	4461395	1000	-	.	gene_id "CUFF.193"; transcript_id "CUFF.193.1"; exon_number "9"; FPKM "5.4344747985"; frac "1.000000"; conf_lo "5.098105"; conf_hi "5.770844"; cov "195.924197";
CM019855.1	Cufflinks	transcript	4468894	4472562	1000	.	.	gene_id "CUFF.196"; transcript_id "CUFF.196.1"; FPKM "0.1379484894"; frac "1.000000"; conf_lo "0.100772"; conf_hi "0.175125"; cov "4.975901";
CM019855.1	Cufflinks	exon	4468894	4472562	1000	.	.	gene_id "CUFF.196"; transcript_id "CUFF.196.1"; exon_number "1"; FPKM "0.1379484894"; frac "1.000000"; conf_lo "0.100772"; conf_hi "0.175125"; cov "4.975901";
CM019855.1	Cufflinks	transcript	4493708	4588303	1000	-	.	gene_id "CUFF.203"; transcript_id "CUFF.203.1"; FPKM "9.9015610531"; frac "1.000000"; conf_lo "9.408586"; conf_hi "10.394536"; cov "355.392326";
CM019855.1	Cufflinks	exon	4493708	4496161	1000	-	.	gene_id "CUFF.203"; transcript_id "CUFF.203.1"; exon_number "1"; FPKM "9.9015610531"; frac "1.000000"; conf_lo "9.408586"; conf_hi "10.394536"; cov "355.392326";
CM019855.1	Cufflinks	exon	4499747	4499904	1000	-	.	gene_id "CUFF.203"; transcript_id "CUFF.203.1"; exon_number "2"; FPKM "9.9015610531"; frac "1.000000"; conf_lo "9.408586"; conf_hi "10.394536"; cov "355.392326";
CM019855.1	Cufflinks	exon	4503832	4504407	1000	-	.	gene_id "CUFF.203"; transcript_id "CUFF.203.1"; exon_number "3"; FPKM "9.9015610531"; frac "1.000000"; conf_lo "9.408586"; conf_hi "10.394536"; cov "355.392326";
CM019855.1	Cufflinks	exon	4508184	4508421	1000	-	.	gene_id "CUFF.203"; transcript_id "CUFF.203.1"; exon_number "4"; FPKM "9.9015610531"; frac "1.000000"; conf_lo "9.408586"; conf_hi "10.394536"; cov "355.392326";
CM019855.1	Cufflinks	exon	4512448	4512686	1000	-	.	gene_id "CUFF.203"; transcript_id "CUFF.203.1"; exon_number "5"; FPKM "9.9015610531"; frac "1.000000"; conf_lo "9.408586"; conf_hi "10.394536"; cov "355.392326";
CM019855.1	Cufflinks	exon	4555853	4556018	1000	-	.	gene_id "CUFF.203"; transcript_id "CUFF.203.1"; exon_number "6"; FPKM "9.9015610531"; frac "1.000000"; conf_lo "9.408586"; conf_hi "10.394536"; cov "355.392326";
CM019855.1	Cufflinks	exon	4587440	4588303	1000	-	.	gene_id "CUFF.203"; transcript_id "CUFF.203.1"; exon_number "7"; FPKM "9.9015610531"; frac "1.000000"; conf_lo "9.408586"; conf_hi "10.394536"; cov "355.392326";
CM019855.1	Cufflinks	transcript	4480711	4481465	1000	.	.	gene_id "CUFF.204"; transcript_id "CUFF.204.1"; FPKM "1.1874120914"; frac "1.000000"; conf_lo "0.889304"; conf_hi "1.485520"; cov "42.830804";
CM019855.1	Cufflinks	exon	4480711	4481465	1000	.	.	gene_id "CUFF.204"; transcript_id "CUFF.204.1"; exon_number "1"; FPKM "1.1874120914"; frac "1.000000"; conf_lo "0.889304"; conf_hi "1.485520"; cov "42.830804";
CM019855.1	Cufflinks	transcript	4481638	4493216	1000	.	.	gene_id "CUFF.205"; transcript_id "CUFF.205.1"; FPKM "1.4760357819"; frac "1.000000"; conf_lo "1.410075"; conf_hi "1.541997"; cov "53.228404";
CM019855.1	Cufflinks	exon	4481638	4493216	1000	.	.	gene_id "CUFF.205"; transcript_id "CUFF.205.1"; exon_number "1"; FPKM "1.4760357819"; frac "1.000000"; conf_lo "1.410075"; conf_hi "1.541997"; cov "53.228404";
CM019855.1	Cufflinks	transcript	5039100	5041897	1000	.	.	gene_id "CUFF.206"; transcript_id "CUFF.206.1"; FPKM "0.3386192060"; frac "1.000000"; conf_lo "0.271355"; conf_hi "0.405884"; cov "12.214237";
CM019855.1	Cufflinks	exon	5039100	5041897	1000	.	.	gene_id "CUFF.206"; transcript_id "CUFF.206.1"; exon_number "1"; FPKM "0.3386192060"; frac "1.000000"; conf_lo "0.271355"; conf_hi "0.405884"; cov "12.214237";
CM019855.1	Cufflinks	transcript	5041959	5045194	1000	.	.	gene_id "CUFF.207"; transcript_id "CUFF.207.1"; FPKM "0.1780231490"; frac "1.000000"; conf_lo "0.132153"; conf_hi "0.223893"; cov "6.421422";
CM019855.1	Cufflinks	exon	5041959	5045194	1000	.	.	gene_id "CUFF.207"; transcript_id "CUFF.207.1"; exon_number "1"; FPKM "0.1780231490"; frac "1.000000"; conf_lo "0.132153"; conf_hi "0.223893"; cov "6.421422";
CM019855.1	Cufflinks	transcript	4620560	4628832	799	-	.	gene_id "CUFF.208"; transcript_id "CUFF.208.1"; FPKM "0.4067300470"; frac "0.389339"; conf_lo "0.329526"; conf_hi "0.483934"; cov "14.671044";
CM019855.1	Cufflinks	exon	4620560	4623739	799	-	.	gene_id "CUFF.208"; transcript_id "CUFF.208.1"; exon_number "1"; FPKM "0.4067300470"; frac "0.389339"; conf_lo "0.329526"; conf_hi "0.483934"; cov "14.671044";
CM019855.1	Cufflinks	exon	4628163	4628248	799	-	.	gene_id "CUFF.208"; transcript_id "CUFF.208.1"; exon_number "2"; FPKM "0.4067300470"; frac "0.389339"; conf_lo "0.329526"; conf_hi "0.483934"; cov "14.671044";
CM019855.1	Cufflinks	exon	4628359	4628832	799	-	.	gene_id "CUFF.208"; transcript_id "CUFF.208.1"; exon_number "3"; FPKM "0.4067300470"; frac "0.389339"; conf_lo "0.329526"; conf_hi "0.483934"; cov "14.671044";
CM019855.1	Cufflinks	transcript	4620560	4655064	1000	-	.	gene_id "CUFF.208"; transcript_id "CUFF.208.2"; FPKM "0.5087947135"; frac "0.610661"; conf_lo "0.434769"; conf_hi "0.582821"; cov "18.352590";
CM019855.1	Cufflinks	exon	4620560	4623739	1000	-	.	gene_id "CUFF.208"; transcript_id "CUFF.208.2"; exon_number "1"; FPKM "0.5087947135"; frac "0.610661"; conf_lo "0.434769"; conf_hi "0.582821"; cov "18.352590";
CM019855.1	Cufflinks	exon	4628163	4628248	1000	-	.	gene_id "CUFF.208"; transcript_id "CUFF.208.2"; exon_number "2"; FPKM "0.5087947135"; frac "0.610661"; conf_lo "0.434769"; conf_hi "0.582821"; cov "18.352590";
CM019855.1	Cufflinks	exon	4628359	4628402	1000	-	.	gene_id "CUFF.208"; transcript_id "CUFF.208.2"; exon_number "3"; FPKM "0.5087947135"; frac "0.610661"; conf_lo "0.434769"; conf_hi "0.582821"; cov "18.352590";
CM019855.1	Cufflinks	exon	4631246	4631466	1000	-	.	gene_id "CUFF.208"; transcript_id "CUFF.208.2"; exon_number "4"; FPKM "0.5087947135"; frac "0.610661"; conf_lo "0.434769"; conf_hi "0.582821"; cov "18.352590";
CM019855.1	Cufflinks	exon	4633845	4633970	1000	-	.	gene_id "CUFF.208"; transcript_id "CUFF.208.2"; exon_number "5"; FPKM "0.5087947135"; frac "0.610661"; conf_lo "0.434769"; conf_hi "0.582821"; cov "18.352590";
CM019855.1	Cufflinks	exon	4634648	4634809	1000	-	.	gene_id "CUFF.208"; transcript_id "CUFF.208.2"; exon_number "6"; FPKM "0.5087947135"; frac "0.610661"; conf_lo "0.434769"; conf_hi "0.582821"; cov "18.352590";
CM019855.1	Cufflinks	exon	4635844	4635939	1000	-	.	gene_id "CUFF.208"; transcript_id "CUFF.208.2"; exon_number "7"; FPKM "0.5087947135"; frac "0.610661"; conf_lo "0.434769"; conf_hi "0.582821"; cov "18.352590";
CM019855.1	Cufflinks	exon	4640331	4640391	1000	-	.	gene_id "CUFF.208"; transcript_id "CUFF.208.2"; exon_number "8"; FPKM "0.5087947135"; frac "0.610661"; conf_lo "0.434769"; conf_hi "0.582821"; cov "18.352590";
CM019855.1	Cufflinks	exon	4654426	4655064	1000	-	.	gene_id "CUFF.208"; transcript_id "CUFF.208.2"; exon_number "9"; FPKM "0.5087947135"; frac "0.610661"; conf_lo "0.434769"; conf_hi "0.582821"; cov "18.352590";
CM019855.1	Cufflinks	transcript	4631971	4632216	1000	.	.	gene_id "CUFF.209"; transcript_id "CUFF.209.1"; FPKM "1638.8693627899"; frac "1.000000"; conf_lo "1560.028137"; conf_hi "1717.710589"; cov "58876.686252";
CM019855.1	Cufflinks	exon	4631971	4632216	1000	.	.	gene_id "CUFF.209"; transcript_id "CUFF.209.1"; exon_number "1"; FPKM "1638.8693627899"; frac "1.000000"; conf_lo "1560.028137"; conf_hi "1717.710589"; cov "58876.686252";
CM019855.1	Cufflinks	transcript	4806259	5038390	1000	+	.	gene_id "CUFF.210"; transcript_id "CUFF.210.1"; FPKM "6.1284420701"; frac "1.000000"; conf_lo "5.797401"; conf_hi "6.459483"; cov "213.223264";
CM019855.1	Cufflinks	exon	4806259	4806492	1000	+	.	gene_id "CUFF.210"; transcript_id "CUFF.210.1"; exon_number "1"; FPKM "6.1284420701"; frac "1.000000"; conf_lo "5.797401"; conf_hi "6.459483"; cov "213.223264";
CM019855.1	Cufflinks	exon	4854213	4854263	1000	+	.	gene_id "CUFF.210"; transcript_id "CUFF.210.1"; exon_number "2"; FPKM "6.1284420701"; frac "1.000000"; conf_lo "5.797401"; conf_hi "6.459483"; cov "213.223264";
CM019855.1	Cufflinks	exon	4865520	4865633	1000	+	.	gene_id "CUFF.210"; transcript_id "CUFF.210.1"; exon_number "3"; FPKM "6.1284420701"; frac "1.000000"; conf_lo "5.797401"; conf_hi "6.459483"; cov "213.223264";
CM019855.1	Cufflinks	exon	4869582	4869693	1000	+	.	gene_id "CUFF.210"; transcript_id "CUFF.210.1"; exon_number "4"; FPKM "6.1284420701"; frac "1.000000"; conf_lo "5.797401"; conf_hi "6.459483"; cov "213.223264";
CM019855.1	Cufflinks	exon	4870639	4870810	1000	+	.	gene_id "CUFF.210"; transcript_id "CUFF.210.1"; exon_number "5"; FPKM "6.1284420701"; frac "1.000000"; conf_lo "5.797401"; conf_hi "6.459483"; cov "213.223264";
CM019855.1	Cufflinks	exon	4878654	4878861	1000	+	.	gene_id "CUFF.210"; transcript_id "CUFF.210.1"; exon_number "6"; FPKM "6.1284420701"; frac "1.000000"; conf_lo "5.797401"; conf_hi "6.459483"; cov "213.223264";
CM019855.1	Cufflinks	exon	4887590	4887624	1000	+	.	gene_id "CUFF.210"; transcript_id "CUFF.210.1"; exon_number "7"; FPKM "6.1284420701"; frac "1.000000"; conf_lo "5.797401"; conf_hi "6.459483"; cov "213.223264";
CM019855.1	Cufflinks	exon	4893291	4893604	1000	+	.	gene_id "CUFF.210"; transcript_id "CUFF.210.1"; exon_number "8"; FPKM "6.1284420701"; frac "1.000000"; conf_lo "5.797401"; conf_hi "6.459483"; cov "213.223264";
CM019855.1	Cufflinks	exon	4895204	4895290	1000	+	.	gene_id "CUFF.210"; transcript_id "CUFF.210.1"; exon_number "9"; FPKM "6.1284420701"; frac "1.000000"; conf_lo "5.797401"; conf_hi "6.459483"; cov "213.223264";
CM019855.1	Cufflinks	exon	4896151	4896230	1000	+	.	gene_id "CUFF.210"; transcript_id "CUFF.210.1"; exon_number "10"; FPKM "6.1284420701"; frac "1.000000"; conf_lo "5.797401"; conf_hi "6.459483"; cov "213.223264";
CM019855.1	Cufflinks	exon	4907183	4907247	1000	+	.	gene_id "CUFF.210"; transcript_id "CUFF.210.1"; exon_number "11"; FPKM "6.1284420701"; frac "1.000000"; conf_lo "5.797401"; conf_hi "6.459483"; cov "213.223264";
CM019855.1	Cufflinks	exon	4990439	4990651	1000	+	.	gene_id "CUFF.210"; transcript_id "CUFF.210.1"; exon_number "12"; FPKM "6.1284420701"; frac "1.000000"; conf_lo "5.797401"; conf_hi "6.459483"; cov "213.223264";
CM019855.1	Cufflinks	exon	4992402	4992599	1000	+	.	gene_id "CUFF.210"; transcript_id "CUFF.210.1"; exon_number "13"; FPKM "6.1284420701"; frac "1.000000"; conf_lo "5.797401"; conf_hi "6.459483"; cov "213.223264";
CM019855.1	Cufflinks	exon	4994670	4994817	1000	+	.	gene_id "CUFF.210"; transcript_id "CUFF.210.1"; exon_number "14"; FPKM "6.1284420701"; frac "1.000000"; conf_lo "5.797401"; conf_hi "6.459483"; cov "213.223264";
CM019855.1	Cufflinks	exon	5008179	5008252	1000	+	.	gene_id "CUFF.210"; transcript_id "CUFF.210.1"; exon_number "15"; FPKM "6.1284420701"; frac "1.000000"; conf_lo "5.797401"; conf_hi "6.459483"; cov "213.223264";
CM019855.1	Cufflinks	exon	5013806	5013883	1000	+	.	gene_id "CUFF.210"; transcript_id "CUFF.210.1"; exon_number "16"; FPKM "6.1284420701"; frac "1.000000"; conf_lo "5.797401"; conf_hi "6.459483"; cov "213.223264";
CM019855.1	Cufflinks	exon	5016914	5017033	1000	+	.	gene_id "CUFF.210"; transcript_id "CUFF.210.1"; exon_number "17"; FPKM "6.1284420701"; frac "1.000000"; conf_lo "5.797401"; conf_hi "6.459483"; cov "213.223264";
CM019855.1	Cufflinks	exon	5017643	5017809	1000	+	.	gene_id "CUFF.210"; transcript_id "CUFF.210.1"; exon_number "18"; FPKM "6.1284420701"; frac "1.000000"; conf_lo "5.797401"; conf_hi "6.459483"; cov "213.223264";
CM019855.1	Cufflinks	exon	5028144	5028197	1000	+	.	gene_id "CUFF.210"; transcript_id "CUFF.210.1"; exon_number "19"; FPKM "6.1284420701"; frac "1.000000"; conf_lo "5.797401"; conf_hi "6.459483"; cov "213.223264";
CM019855.1	Cufflinks	exon	5030267	5030331	1000	+	.	gene_id "CUFF.210"; transcript_id "CUFF.210.1"; exon_number "20"; FPKM "6.1284420701"; frac "1.000000"; conf_lo "5.797401"; conf_hi "6.459483"; cov "213.223264";
CM019855.1	Cufflinks	exon	5035206	5035279	1000	+	.	gene_id "CUFF.210"; transcript_id "CUFF.210.1"; exon_number "21"; FPKM "6.1284420701"; frac "1.000000"; conf_lo "5.797401"; conf_hi "6.459483"; cov "213.223264";
CM019855.1	Cufflinks	exon	5036212	5038390	1000	+	.	gene_id "CUFF.210"; transcript_id "CUFF.210.1"; exon_number "22"; FPKM "6.1284420701"; frac "1.000000"; conf_lo "5.797401"; conf_hi "6.459483"; cov "213.223264";
CM019855.1	Cufflinks	transcript	5325446	5326680	1000	.	.	gene_id "CUFF.211"; transcript_id "CUFF.211.1"; FPKM "0.1147448091"; frac "1.000000"; conf_lo "0.051096"; conf_hi "0.178394"; cov "4.138927";
CM019855.1	Cufflinks	exon	5325446	5326680	1000	.	.	gene_id "CUFF.211"; transcript_id "CUFF.211.1"; exon_number "1"; FPKM "0.1147448091"; frac "1.000000"; conf_lo "0.051096"; conf_hi "0.178394"; cov "4.138927";
CM019855.1	Cufflinks	transcript	5327099	5328205	1000	.	.	gene_id "CUFF.212"; transcript_id "CUFF.212.1"; FPKM "0.1123541415"; frac "1.000000"; conf_lo "0.044602"; conf_hi "0.180106"; cov "4.052694";
CM019855.1	Cufflinks	exon	5327099	5328205	1000	.	.	gene_id "CUFF.212"; transcript_id "CUFF.212.1"; exon_number "1"; FPKM "0.1123541415"; frac "1.000000"; conf_lo "0.044602"; conf_hi "0.180106"; cov "4.052694";
CM019855.1	Cufflinks	transcript	5623467	5624279	1000	-	.	gene_id "CUFF.216"; transcript_id "CUFF.216.1"; FPKM "3.9564440804"; frac "1.000000"; conf_lo "1.401818"; conf_hi "6.511070"; cov "142.711771";
CM019855.1	Cufflinks	exon	5623467	5623687	1000	-	.	gene_id "CUFF.216"; transcript_id "CUFF.216.1"; exon_number "1"; FPKM "3.9564440804"; frac "1.000000"; conf_lo "1.401818"; conf_hi "6.511070"; cov "142.711771";
CM019855.1	Cufflinks	exon	5624219	5624279	1000	-	.	gene_id "CUFF.216"; transcript_id "CUFF.216.1"; exon_number "2"; FPKM "3.9564440804"; frac "1.000000"; conf_lo "1.401818"; conf_hi "6.511070"; cov "142.711771";
CM019855.1	Cufflinks	transcript	5803133	5811798	1000	+	.	gene_id "CUFF.219"; transcript_id "CUFF.219.1"; FPKM "0.3339150625"; frac "1.000000"; conf_lo "0.132557"; conf_hi "0.535273"; cov "12.044555";
CM019855.1	Cufflinks	exon	5803133	5803208	1000	+	.	gene_id "CUFF.219"; transcript_id "CUFF.219.1"; exon_number "1"; FPKM "0.3339150625"; frac "1.000000"; conf_lo "0.132557"; conf_hi "0.535273"; cov "12.044555";
CM019855.1	Cufflinks	exon	5807833	5808192	1000	+	.	gene_id "CUFF.219"; transcript_id "CUFF.219.1"; exon_number "2"; FPKM "0.3339150625"; frac "1.000000"; conf_lo "0.132557"; conf_hi "0.535273"; cov "12.044555";
CM019855.1	Cufflinks	exon	5811669	5811798	1000	+	.	gene_id "CUFF.219"; transcript_id "CUFF.219.1"; exon_number "3"; FPKM "0.3339150625"; frac "1.000000"; conf_lo "0.132557"; conf_hi "0.535273"; cov "12.044555";
CM019855.1	Cufflinks	transcript	5824251	5824819	1000	.	.	gene_id "CUFF.221"; transcript_id "CUFF.221.1"; FPKM "0.9609568566"; frac "1.000000"; conf_lo "0.610751"; conf_hi "1.311163"; cov "34.662402";
CM019855.1	Cufflinks	exon	5824251	5824819	1000	.	.	gene_id "CUFF.221"; transcript_id "CUFF.221.1"; exon_number "1"; FPKM "0.9609568566"; frac "1.000000"; conf_lo "0.610751"; conf_hi "1.311163"; cov "34.662402";
CM019855.1	Cufflinks	transcript	6209043	6209686	1000	.	.	gene_id "CUFF.222"; transcript_id "CUFF.222.1"; FPKM "0.5205359618"; frac "1.000000"; conf_lo "0.298579"; conf_hi "0.742493"; cov "18.776105";
CM019855.1	Cufflinks	exon	6209043	6209686	1000	.	.	gene_id "CUFF.222"; transcript_id "CUFF.222.1"; exon_number "1"; FPKM "0.5205359618"; frac "1.000000"; conf_lo "0.298579"; conf_hi "0.742493"; cov "18.776105";
CM019855.1	Cufflinks	transcript	6293501	6298422	1000	.	.	gene_id "CUFF.225"; transcript_id "CUFF.225.1"; FPKM "2.1541347749"; frac "1.000000"; conf_lo "2.029237"; conf_hi "2.279032"; cov "77.701184";
CM019855.1	Cufflinks	exon	6293501	6298422	1000	.	.	gene_id "CUFF.225"; transcript_id "CUFF.225.1"; exon_number "1"; FPKM "2.1541347749"; frac "1.000000"; conf_lo "2.029237"; conf_hi "2.279032"; cov "77.701184";
CM019855.1	Cufflinks	transcript	5694134	5733891	651	+	.	gene_id "CUFF.220"; transcript_id "CUFF.220.1"; FPKM "0.2493417023"; frac "0.869565"; conf_lo "0.175001"; conf_hi "0.323682"; cov "8.993934";
CM019855.1	Cufflinks	exon	5694134	5694349	651	+	.	gene_id "CUFF.220"; transcript_id "CUFF.220.1"; exon_number "1"; FPKM "0.2493417023"; frac "0.869565"; conf_lo "0.175001"; conf_hi "0.323682"; cov "8.993934";
CM019855.1	Cufflinks	exon	5708323	5708588	651	+	.	gene_id "CUFF.220"; transcript_id "CUFF.220.1"; exon_number "2"; FPKM "0.2493417023"; frac "0.869565"; conf_lo "0.175001"; conf_hi "0.323682"; cov "8.993934";
CM019855.1	Cufflinks	exon	5713166	5713402	651	+	.	gene_id "CUFF.220"; transcript_id "CUFF.220.1"; exon_number "3"; FPKM "0.2493417023"; frac "0.869565"; conf_lo "0.175001"; conf_hi "0.323682"; cov "8.993934";
CM019855.1	Cufflinks	exon	5716443	5716802	651	+	.	gene_id "CUFF.220"; transcript_id "CUFF.220.1"; exon_number "4"; FPKM "0.2493417023"; frac "0.869565"; conf_lo "0.175001"; conf_hi "0.323682"; cov "8.993934";
CM019855.1	Cufflinks	exon	5718430	5718567	651	+	.	gene_id "CUFF.220"; transcript_id "CUFF.220.1"; exon_number "5"; FPKM "0.2493417023"; frac "0.869565"; conf_lo "0.175001"; conf_hi "0.323682"; cov "8.993934";
CM019855.1	Cufflinks	exon	5727628	5727873	651	+	.	gene_id "CUFF.220"; transcript_id "CUFF.220.1"; exon_number "6"; FPKM "0.2493417023"; frac "0.869565"; conf_lo "0.175001"; conf_hi "0.323682"; cov "8.993934";
CM019855.1	Cufflinks	exon	5730136	5730360	651	+	.	gene_id "CUFF.220"; transcript_id "CUFF.220.1"; exon_number "7"; FPKM "0.2493417023"; frac "0.869565"; conf_lo "0.175001"; conf_hi "0.323682"; cov "8.993934";
CM019855.1	Cufflinks	exon	5733721	5733891	651	+	.	gene_id "CUFF.220"; transcript_id "CUFF.220.1"; exon_number "8"; FPKM "0.2493417023"; frac "0.869565"; conf_lo "0.175001"; conf_hi "0.323682"; cov "8.993934";
CM019855.1	Cufflinks	transcript	5730043	5739233	1000	+	.	gene_id "CUFF.220"; transcript_id "CUFF.220.2"; FPKM "0.3827772338"; frac "0.130435"; conf_lo "0.075356"; conf_hi "0.690199"; cov "13.807049";
CM019855.1	Cufflinks	exon	5730043	5730360	1000	+	.	gene_id "CUFF.220"; transcript_id "CUFF.220.2"; exon_number "1"; FPKM "0.3827772338"; frac "0.130435"; conf_lo "0.075356"; conf_hi "0.690199"; cov "13.807049";
CM019855.1	Cufflinks	exon	5739109	5739233	1000	+	.	gene_id "CUFF.220"; transcript_id "CUFF.220.2"; exon_number "2"; FPKM "0.3827772338"; frac "0.130435"; conf_lo "0.075356"; conf_hi "0.690199"; cov "13.807049";
CM019855.1	Cufflinks	transcript	5732674	5732890	1000	.	.	gene_id "CUFF.226"; transcript_id "CUFF.226.1"; FPKM "28.4366859003"; frac "1.000000"; conf_lo "12.662851"; conf_hi "44.210521"; cov "1025.731621";
CM019855.1	Cufflinks	exon	5732674	5732890	1000	.	.	gene_id "CUFF.226"; transcript_id "CUFF.226.1"; exon_number "1"; FPKM "28.4366859003"; frac "1.000000"; conf_lo "12.662851"; conf_hi "44.210521"; cov "1025.731621";
CM019855.1	Cufflinks	transcript	5051054	5093170	415	-	.	gene_id "CUFF.213"; transcript_id "CUFF.213.1"; FPKM "1.9192992025"; frac "0.391487"; conf_lo "1.716703"; conf_hi "2.121896"; cov "69.230496";
CM019855.1	Cufflinks	exon	5051054	5053315	415	-	.	gene_id "CUFF.213"; transcript_id "CUFF.213.1"; exon_number "1"; FPKM "1.9192992025"; frac "0.391487"; conf_lo "1.716703"; conf_hi "2.121896"; cov "69.230496";
CM019855.1	Cufflinks	exon	5061428	5061498	415	-	.	gene_id "CUFF.213"; transcript_id "CUFF.213.1"; exon_number "2"; FPKM "1.9192992025"; frac "0.391487"; conf_lo "1.716703"; conf_hi "2.121896"; cov "69.230496";
CM019855.1	Cufflinks	exon	5067256	5067361	415	-	.	gene_id "CUFF.213"; transcript_id "CUFF.213.1"; exon_number "3"; FPKM "1.9192992025"; frac "0.391487"; conf_lo "1.716703"; conf_hi "2.121896"; cov "69.230496";
CM019855.1	Cufflinks	exon	5071352	5071444	415	-	.	gene_id "CUFF.213"; transcript_id "CUFF.213.1"; exon_number "4"; FPKM "1.9192992025"; frac "0.391487"; conf_lo "1.716703"; conf_hi "2.121896"; cov "69.230496";
CM019855.1	Cufflinks	exon	5074086	5074202	415	-	.	gene_id "CUFF.213"; transcript_id "CUFF.213.1"; exon_number "5"; FPKM "1.9192992025"; frac "0.391487"; conf_lo "1.716703"; conf_hi "2.121896"; cov "69.230496";
CM019855.1	Cufflinks	exon	5076496	5076549	415	-	.	gene_id "CUFF.213"; transcript_id "CUFF.213.1"; exon_number "6"; FPKM "1.9192992025"; frac "0.391487"; conf_lo "1.716703"; conf_hi "2.121896"; cov "69.230496";
CM019855.1	Cufflinks	exon	5077577	5077686	415	-	.	gene_id "CUFF.213"; transcript_id "CUFF.213.1"; exon_number "7"; FPKM "1.9192992025"; frac "0.391487"; conf_lo "1.716703"; conf_hi "2.121896"; cov "69.230496";
CM019855.1	Cufflinks	exon	5080617	5080700	415	-	.	gene_id "CUFF.213"; transcript_id "CUFF.213.1"; exon_number "8"; FPKM "1.9192992025"; frac "0.391487"; conf_lo "1.716703"; conf_hi "2.121896"; cov "69.230496";
CM019855.1	Cufflinks	exon	5093111	5093170	415	-	.	gene_id "CUFF.213"; transcript_id "CUFF.213.1"; exon_number "9"; FPKM "1.9192992025"; frac "0.391487"; conf_lo "1.716703"; conf_hi "2.121896"; cov "69.230496";
CM019855.1	Cufflinks	transcript	5051054	5093232	1000	-	.	gene_id "CUFF.213"; transcript_id "CUFF.213.2"; FPKM "4.6198942907"; frac "0.298614"; conf_lo "4.097137"; conf_hi "5.142651"; cov "166.642895";
CM019855.1	Cufflinks	exon	5051054	5051185	1000	-	.	gene_id "CUFF.213"; transcript_id "CUFF.213.2"; exon_number "1"; FPKM "4.6198942907"; frac "0.298614"; conf_lo "4.097137"; conf_hi "5.142651"; cov "166.642895";
CM019855.1	Cufflinks	exon	5051341	5051393	1000	-	.	gene_id "CUFF.213"; transcript_id "CUFF.213.2"; exon_number "2"; FPKM "4.6198942907"; frac "0.298614"; conf_lo "4.097137"; conf_hi "5.142651"; cov "166.642895";
CM019855.1	Cufflinks	exon	5053124	5053315	1000	-	.	gene_id "CUFF.213"; transcript_id "CUFF.213.2"; exon_number "3"; FPKM "4.6198942907"; frac "0.298614"; conf_lo "4.097137"; conf_hi "5.142651"; cov "166.642895";
CM019855.1	Cufflinks	exon	5061428	5061498	1000	-	.	gene_id "CUFF.213"; transcript_id "CUFF.213.2"; exon_number "4"; FPKM "4.6198942907"; frac "0.298614"; conf_lo "4.097137"; conf_hi "5.142651"; cov "166.642895";
CM019855.1	Cufflinks	exon	5067256	5067361	1000	-	.	gene_id "CUFF.213"; transcript_id "CUFF.213.2"; exon_number "5"; FPKM "4.6198942907"; frac "0.298614"; conf_lo "4.097137"; conf_hi "5.142651"; cov "166.642895";
CM019855.1	Cufflinks	exon	5071352	5071444	1000	-	.	gene_id "CUFF.213"; transcript_id "CUFF.213.2"; exon_number "6"; FPKM "4.6198942907"; frac "0.298614"; conf_lo "4.097137"; conf_hi "5.142651"; cov "166.642895";
CM019855.1	Cufflinks	exon	5074086	5074202	1000	-	.	gene_id "CUFF.213"; transcript_id "CUFF.213.2"; exon_number "7"; FPKM "4.6198942907"; frac "0.298614"; conf_lo "4.097137"; conf_hi "5.142651"; cov "166.642895";
CM019855.1	Cufflinks	exon	5076496	5076549	1000	-	.	gene_id "CUFF.213"; transcript_id "CUFF.213.2"; exon_number "8"; FPKM "4.6198942907"; frac "0.298614"; conf_lo "4.097137"; conf_hi "5.142651"; cov "166.642895";
CM019855.1	Cufflinks	exon	5077577	5077686	1000	-	.	gene_id "CUFF.213"; transcript_id "CUFF.213.2"; exon_number "9"; FPKM "4.6198942907"; frac "0.298614"; conf_lo "4.097137"; conf_hi "5.142651"; cov "166.642895";
CM019855.1	Cufflinks	exon	5080617	5080703	1000	-	.	gene_id "CUFF.213"; transcript_id "CUFF.213.2"; exon_number "10"; FPKM "4.6198942907"; frac "0.298614"; conf_lo "4.097137"; conf_hi "5.142651"; cov "166.642895";
CM019855.1	Cufflinks	exon	5093111	5093232	1000	-	.	gene_id "CUFF.213"; transcript_id "CUFF.213.2"; exon_number "11"; FPKM "4.6198942907"; frac "0.298614"; conf_lo "4.097137"; conf_hi "5.142651"; cov "166.642895";
CM019855.1	Cufflinks	transcript	5051054	5093232	115	-	.	gene_id "CUFF.213"; transcript_id "CUFF.213.3"; FPKM "0.5313726459"; frac "0.104725"; conf_lo "0.417972"; conf_hi "0.644774"; cov "19.166992";
CM019855.1	Cufflinks	exon	5051054	5051185	115	-	.	gene_id "CUFF.213"; transcript_id "CUFF.213.3"; exon_number "1"; FPKM "0.5313726459"; frac "0.104725"; conf_lo "0.417972"; conf_hi "0.644774"; cov "19.166992";
CM019855.1	Cufflinks	exon	5051341	5053315	115	-	.	gene_id "CUFF.213"; transcript_id "CUFF.213.3"; exon_number "2"; FPKM "0.5313726459"; frac "0.104725"; conf_lo "0.417972"; conf_hi "0.644774"; cov "19.166992";
CM019855.1	Cufflinks	exon	5061428	5061498	115	-	.	gene_id "CUFF.213"; transcript_id "CUFF.213.3"; exon_number "3"; FPKM "0.5313726459"; frac "0.104725"; conf_lo "0.417972"; conf_hi "0.644774"; cov "19.166992";
CM019855.1	Cufflinks	exon	5067256	5067361	115	-	.	gene_id "CUFF.213"; transcript_id "CUFF.213.3"; exon_number "4"; FPKM "0.5313726459"; frac "0.104725"; conf_lo "0.417972"; conf_hi "0.644774"; cov "19.166992";
CM019855.1	Cufflinks	exon	5071352	5071444	115	-	.	gene_id "CUFF.213"; transcript_id "CUFF.213.3"; exon_number "5"; FPKM "0.5313726459"; frac "0.104725"; conf_lo "0.417972"; conf_hi "0.644774"; cov "19.166992";
CM019855.1	Cufflinks	exon	5074086	5074202	115	-	.	gene_id "CUFF.213"; transcript_id "CUFF.213.3"; exon_number "6"; FPKM "0.5313726459"; frac "0.104725"; conf_lo "0.417972"; conf_hi "0.644774"; cov "19.166992";
CM019855.1	Cufflinks	exon	5076496	5076549	115	-	.	gene_id "CUFF.213"; transcript_id "CUFF.213.3"; exon_number "7"; FPKM "0.5313726459"; frac "0.104725"; conf_lo "0.417972"; conf_hi "0.644774"; cov "19.166992";
CM019855.1	Cufflinks	exon	5077577	5077686	115	-	.	gene_id "CUFF.213"; transcript_id "CUFF.213.3"; exon_number "8"; FPKM "0.5313726459"; frac "0.104725"; conf_lo "0.417972"; conf_hi "0.644774"; cov "19.166992";
CM019855.1	Cufflinks	exon	5080617	5080703	115	-	.	gene_id "CUFF.213"; transcript_id "CUFF.213.3"; exon_number "9"; FPKM "0.5313726459"; frac "0.104725"; conf_lo "0.417972"; conf_hi "0.644774"; cov "19.166992";
CM019855.1	Cufflinks	exon	5093111	5093232	115	-	.	gene_id "CUFF.213"; transcript_id "CUFF.213.3"; exon_number "10"; FPKM "0.5313726459"; frac "0.104725"; conf_lo "0.417972"; conf_hi "0.644774"; cov "19.166992";
CM019855.1	Cufflinks	transcript	5045359	5053441	1000	.	.	gene_id "CUFF.214"; transcript_id "CUFF.214.1"; FPKM "0.3440128589"; frac "0.205174"; conf_lo "0.299072"; conf_hi "0.388954"; cov "12.408790";
CM019855.1	Cufflinks	exon	5045359	5053441	1000	.	.	gene_id "CUFF.214"; transcript_id "CUFF.214.1"; exon_number "1"; FPKM "0.3440128589"; frac "0.205174"; conf_lo "0.299072"; conf_hi "0.388954"; cov "12.408790";
CM019855.1	Cufflinks	transcript	5072981	5073279	1000	.	.	gene_id "CUFF.223"; transcript_id "CUFF.223.1"; FPKM "2.7887390473"; frac "1.000000"; conf_lo "0.988085"; conf_hi "4.589393"; cov "100.591814";
CM019855.1	Cufflinks	exon	5072981	5073279	1000	.	.	gene_id "CUFF.223"; transcript_id "CUFF.223.1"; exon_number "1"; FPKM "2.7887390473"; frac "1.000000"; conf_lo "0.988085"; conf_hi "4.589393"; cov "100.591814";
CM019855.1	Cufflinks	transcript	6210251	6282771	1000	+	.	gene_id "CUFF.224"; transcript_id "CUFF.224.1"; FPKM "0.5724946290"; frac "0.665290"; conf_lo "0.311346"; conf_hi "0.833644"; cov "18.220845";
CM019855.1	Cufflinks	exon	6210251	6210609	1000	+	.	gene_id "CUFF.224"; transcript_id "CUFF.224.1"; exon_number "1"; FPKM "0.5724946290"; frac "0.665290"; conf_lo "0.311346"; conf_hi "0.833644"; cov "18.220845";
CM019855.1	Cufflinks	exon	6282510	6282771	1000	+	.	gene_id "CUFF.224"; transcript_id "CUFF.224.1"; exon_number "2"; FPKM "0.5724946290"; frac "0.665290"; conf_lo "0.311346"; conf_hi "0.833644"; cov "18.220845";
CM019855.1	Cufflinks	transcript	6210251	6214507	170	+	.	gene_id "CUFF.224"; transcript_id "CUFF.224.2"; FPKM "0.0976490432"; frac "0.334710"; conf_lo "0.032393"; conf_hi "0.162905"; cov "3.107886";
CM019855.1	Cufflinks	exon	6210251	6210609	170	+	.	gene_id "CUFF.224"; transcript_id "CUFF.224.2"; exon_number "1"; FPKM "0.0976490432"; frac "0.334710"; conf_lo "0.032393"; conf_hi "0.162905"; cov "3.107886";
CM019855.1	Cufflinks	exon	6213605	6214507	170	+	.	gene_id "CUFF.224"; transcript_id "CUFF.224.2"; exon_number "2"; FPKM "0.0976490432"; frac "0.334710"; conf_lo "0.032393"; conf_hi "0.162905"; cov "3.107886";
CM019855.1	Cufflinks	transcript	6257535	6257754	1000	.	.	gene_id "CUFF.227"; transcript_id "CUFF.227.1"; FPKM "19.9104069590"; frac "1.000000"; conf_lo "7.054508"; conf_hi "32.766306"; cov "718.182635";
CM019855.1	Cufflinks	exon	6257535	6257754	1000	.	.	gene_id "CUFF.227"; transcript_id "CUFF.227.1"; exon_number "1"; FPKM "19.9104069590"; frac "1.000000"; conf_lo "7.054508"; conf_hi "32.766306"; cov "718.182635";
CM019855.1	Cufflinks	transcript	7010342	7014880	1000	.	.	gene_id "CUFF.229"; transcript_id "CUFF.229.1"; FPKM "0.1784990150"; frac "1.000000"; conf_lo "0.139918"; conf_hi "0.217080"; cov "6.415916";
CM019855.1	Cufflinks	exon	7010342	7014880	1000	.	.	gene_id "CUFF.229"; transcript_id "CUFF.229.1"; exon_number "1"; FPKM "0.1784990150"; frac "1.000000"; conf_lo "0.139918"; conf_hi "0.217080"; cov "6.415916";
CM019855.1	Cufflinks	transcript	5833775	5890437	1000	+	.	gene_id "CUFF.228"; transcript_id "CUFF.228.1"; FPKM "3.3991935190"; frac "0.117099"; conf_lo "2.616533"; conf_hi "4.181854"; cov "116.217868";
CM019855.1	Cufflinks	exon	5833775	5833973	1000	+	.	gene_id "CUFF.228"; transcript_id "CUFF.228.1"; exon_number "1"; FPKM "3.3991935190"; frac "0.117099"; conf_lo "2.616533"; conf_hi "4.181854"; cov "116.217868";
CM019855.1	Cufflinks	exon	5838802	5839014	1000	+	.	gene_id "CUFF.228"; transcript_id "CUFF.228.1"; exon_number "2"; FPKM "3.3991935190"; frac "0.117099"; conf_lo "2.616533"; conf_hi "4.181854"; cov "116.217868";
CM019855.1	Cufflinks	exon	5872510	5872648	1000	+	.	gene_id "CUFF.228"; transcript_id "CUFF.228.1"; exon_number "3"; FPKM "3.3991935190"; frac "0.117099"; conf_lo "2.616533"; conf_hi "4.181854"; cov "116.217868";
CM019855.1	Cufflinks	exon	5890407	5890437	1000	+	.	gene_id "CUFF.228"; transcript_id "CUFF.228.1"; exon_number "4"; FPKM "3.3991935190"; frac "0.117099"; conf_lo "2.616533"; conf_hi "4.181854"; cov "116.217868";
CM019855.1	Cufflinks	transcript	5833775	6151830	796	+	.	gene_id "CUFF.228"; transcript_id "CUFF.228.2"; FPKM "2.7079902202"; frac "0.882901"; conf_lo "2.488610"; conf_hi "2.927370"; cov "92.585740";
CM019855.1	Cufflinks	exon	5833775	5833973	796	+	.	gene_id "CUFF.228"; transcript_id "CUFF.228.2"; exon_number "1"; FPKM "2.7079902202"; frac "0.882901"; conf_lo "2.488610"; conf_hi "2.927370"; cov "92.585740";
CM019855.1	Cufflinks	exon	5838802	5839014	796	+	.	gene_id "CUFF.228"; transcript_id "CUFF.228.2"; exon_number "2"; FPKM "2.7079902202"; frac "0.882901"; conf_lo "2.488610"; conf_hi "2.927370"; cov "92.585740";
CM019855.1	Cufflinks	exon	5872510	5872648	796	+	.	gene_id "CUFF.228"; transcript_id "CUFF.228.2"; exon_number "3"; FPKM "2.7079902202"; frac "0.882901"; conf_lo "2.488610"; conf_hi "2.927370"; cov "92.585740";
CM019855.1	Cufflinks	exon	5890407	5890465	796	+	.	gene_id "CUFF.228"; transcript_id "CUFF.228.2"; exon_number "4"; FPKM "2.7079902202"; frac "0.882901"; conf_lo "2.488610"; conf_hi "2.927370"; cov "92.585740";
CM019855.1	Cufflinks	exon	6138417	6138531	796	+	.	gene_id "CUFF.228"; transcript_id "CUFF.228.2"; exon_number "5"; FPKM "2.7079902202"; frac "0.882901"; conf_lo "2.488610"; conf_hi "2.927370"; cov "92.585740";
CM019855.1	Cufflinks	exon	6147745	6147866	796	+	.	gene_id "CUFF.228"; transcript_id "CUFF.228.2"; exon_number "6"; FPKM "2.7079902202"; frac "0.882901"; conf_lo "2.488610"; conf_hi "2.927370"; cov "92.585740";
CM019855.1	Cufflinks	exon	6149642	6151830	796	+	.	gene_id "CUFF.228"; transcript_id "CUFF.228.2"; exon_number "7"; FPKM "2.7079902202"; frac "0.882901"; conf_lo "2.488610"; conf_hi "2.927370"; cov "92.585740";
CM019855.1	Cufflinks	transcript	5909264	5909798	1000	.	.	gene_id "CUFF.231"; transcript_id "CUFF.231.1"; FPKM "1.5725094254"; frac "1.000000"; conf_lo "1.108003"; conf_hi "2.037015"; cov "56.721541";
CM019855.1	Cufflinks	exon	5909264	5909798	1000	.	.	gene_id "CUFF.231"; transcript_id "CUFF.231.1"; exon_number "1"; FPKM "1.5725094254"; frac "1.000000"; conf_lo "1.108003"; conf_hi "2.037015"; cov "56.721541";
CM019855.1	Cufflinks	transcript	5914615	5914926	1000	.	.	gene_id "CUFF.232"; transcript_id "CUFF.232.1"; FPKM "2.6346261912"; frac "1.000000"; conf_lo "1.107755"; conf_hi "4.161498"; cov "95.032853";
CM019855.1	Cufflinks	exon	5914615	5914926	1000	.	.	gene_id "CUFF.232"; transcript_id "CUFF.232.1"; exon_number "1"; FPKM "2.6346261912"; frac "1.000000"; conf_lo "1.107755"; conf_hi "4.161498"; cov "95.032853";
CM019855.1	Cufflinks	transcript	6837266	6936384	1000	+	.	gene_id "CUFF.230"; transcript_id "CUFF.230.1"; FPKM "0.4469025979"; frac "0.689383"; conf_lo "0.343510"; conf_hi "0.550295"; cov "15.266052";
CM019855.1	Cufflinks	exon	6837266	6837330	1000	+	.	gene_id "CUFF.230"; transcript_id "CUFF.230.1"; exon_number "1"; FPKM "0.4469025979"; frac "0.689383"; conf_lo "0.343510"; conf_hi "0.550295"; cov "15.266052";
CM019855.1	Cufflinks	exon	6841676	6842101	1000	+	.	gene_id "CUFF.230"; transcript_id "CUFF.230.1"; exon_number "2"; FPKM "0.4469025979"; frac "0.689383"; conf_lo "0.343510"; conf_hi "0.550295"; cov "15.266052";
CM019855.1	Cufflinks	exon	6848358	6848620	1000	+	.	gene_id "CUFF.230"; transcript_id "CUFF.230.1"; exon_number "3"; FPKM "0.4469025979"; frac "0.689383"; conf_lo "0.343510"; conf_hi "0.550295"; cov "15.266052";
CM019855.1	Cufflinks	exon	6880550	6880923	1000	+	.	gene_id "CUFF.230"; transcript_id "CUFF.230.1"; exon_number "4"; FPKM "0.4469025979"; frac "0.689383"; conf_lo "0.343510"; conf_hi "0.550295"; cov "15.266052";
CM019855.1	Cufflinks	exon	6935283	6936384	1000	+	.	gene_id "CUFF.230"; transcript_id "CUFF.230.1"; exon_number "5"; FPKM "0.4469025979"; frac "0.689383"; conf_lo "0.343510"; conf_hi "0.550295"; cov "15.266052";
CM019855.1	Cufflinks	transcript	6841496	6936384	425	+	.	gene_id "CUFF.230"; transcript_id "CUFF.230.2"; FPKM "0.1900789947"; frac "0.310617"; conf_lo "0.115613"; conf_hi "0.264545"; cov "6.493039";
CM019855.1	Cufflinks	exon	6841496	6842101	425	+	.	gene_id "CUFF.230"; transcript_id "CUFF.230.2"; exon_number "1"; FPKM "0.1900789947"; frac "0.310617"; conf_lo "0.115613"; conf_hi "0.264545"; cov "6.493039";
CM019855.1	Cufflinks	exon	6848358	6848620	425	+	.	gene_id "CUFF.230"; transcript_id "CUFF.230.2"; exon_number "2"; FPKM "0.1900789947"; frac "0.310617"; conf_lo "0.115613"; conf_hi "0.264545"; cov "6.493039";
CM019855.1	Cufflinks	exon	6880550	6880923	425	+	.	gene_id "CUFF.230"; transcript_id "CUFF.230.2"; exon_number "3"; FPKM "0.1900789947"; frac "0.310617"; conf_lo "0.115613"; conf_hi "0.264545"; cov "6.493039";
CM019855.1	Cufflinks	exon	6935283	6936384	425	+	.	gene_id "CUFF.230"; transcript_id "CUFF.230.2"; exon_number "4"; FPKM "0.1900789947"; frac "0.310617"; conf_lo "0.115613"; conf_hi "0.264545"; cov "6.493039";
CM019855.1	Cufflinks	transcript	7908539	7911848	1000	.	.	gene_id "CUFF.235"; transcript_id "CUFF.235.1"; FPKM "0.2508379612"; frac "1.000000"; conf_lo "0.197636"; conf_hi "0.304040"; cov "9.047905";
CM019855.1	Cufflinks	exon	7908539	7911848	1000	.	.	gene_id "CUFF.235"; transcript_id "CUFF.235.1"; exon_number "1"; FPKM "0.2508379612"; frac "1.000000"; conf_lo "0.197636"; conf_hi "0.304040"; cov "9.047905";
CM019855.1	Cufflinks	transcript	7295621	7297598	1000	.	.	gene_id "CUFF.236"; transcript_id "CUFF.236.1"; FPKM "7.8369432035"; frac "1.000000"; conf_lo "7.443169"; conf_hi "8.230718"; cov "282.684153";
CM019855.1	Cufflinks	exon	7295621	7297598	1000	.	.	gene_id "CUFF.236"; transcript_id "CUFF.236.1"; exon_number "1"; FPKM "7.8369432035"; frac "1.000000"; conf_lo "7.443169"; conf_hi "8.230718"; cov "282.684153";
CM019855.1	Cufflinks	transcript	5330001	5355382	1000	-	.	gene_id "CUFF.237"; transcript_id "CUFF.237.1"; FPKM "5.7870831465"; frac "1.000000"; conf_lo "5.497423"; conf_hi "6.076743"; cov "208.723780";
CM019855.1	Cufflinks	exon	5330001	5336711	1000	-	.	gene_id "CUFF.237"; transcript_id "CUFF.237.1"; exon_number "1"; FPKM "5.7870831465"; frac "1.000000"; conf_lo "5.497423"; conf_hi "6.076743"; cov "208.723780";
CM019855.1	Cufflinks	exon	5338715	5338836	1000	-	.	gene_id "CUFF.237"; transcript_id "CUFF.237.1"; exon_number "2"; FPKM "5.7870831465"; frac "1.000000"; conf_lo "5.497423"; conf_hi "6.076743"; cov "208.723780";
CM019855.1	Cufflinks	exon	5341008	5341103	1000	-	.	gene_id "CUFF.237"; transcript_id "CUFF.237.1"; exon_number "3"; FPKM "5.7870831465"; frac "1.000000"; conf_lo "5.497423"; conf_hi "6.076743"; cov "208.723780";
CM019855.1	Cufflinks	exon	5342955	5343075	1000	-	.	gene_id "CUFF.237"; transcript_id "CUFF.237.1"; exon_number "4"; FPKM "5.7870831465"; frac "1.000000"; conf_lo "5.497423"; conf_hi "6.076743"; cov "208.723780";
CM019855.1	Cufflinks	exon	5343742	5343875	1000	-	.	gene_id "CUFF.237"; transcript_id "CUFF.237.1"; exon_number "5"; FPKM "5.7870831465"; frac "1.000000"; conf_lo "5.497423"; conf_hi "6.076743"; cov "208.723780";
CM019855.1	Cufflinks	exon	5347566	5347785	1000	-	.	gene_id "CUFF.237"; transcript_id "CUFF.237.1"; exon_number "6"; FPKM "5.7870831465"; frac "1.000000"; conf_lo "5.497423"; conf_hi "6.076743"; cov "208.723780";
CM019855.1	Cufflinks	exon	5349478	5349588	1000	-	.	gene_id "CUFF.237"; transcript_id "CUFF.237.1"; exon_number "7"; FPKM "5.7870831465"; frac "1.000000"; conf_lo "5.497423"; conf_hi "6.076743"; cov "208.723780";
CM019855.1	Cufflinks	exon	5355321	5355382	1000	-	.	gene_id "CUFF.237"; transcript_id "CUFF.237.1"; exon_number "8"; FPKM "5.7870831465"; frac "1.000000"; conf_lo "5.497423"; conf_hi "6.076743"; cov "208.723780";
CM019855.1	Cufflinks	transcript	7472442	7502346	1000	+	.	gene_id "CUFF.233"; transcript_id "CUFF.233.1"; FPKM "0.3032263668"; frac "1.000000"; conf_lo "0.156140"; conf_hi "0.450313"; cov "10.937592";
CM019855.1	Cufflinks	exon	7472442	7472754	1000	+	.	gene_id "CUFF.233"; transcript_id "CUFF.233.1"; exon_number "1"; FPKM "0.3032263668"; frac "1.000000"; conf_lo "0.156140"; conf_hi "0.450313"; cov "10.937592";
CM019855.1	Cufflinks	exon	7501901	7502346	1000	+	.	gene_id "CUFF.233"; transcript_id "CUFF.233.1"; exon_number "2"; FPKM "0.3032263668"; frac "1.000000"; conf_lo "0.156140"; conf_hi "0.450313"; cov "10.937592";
CM019855.1	Cufflinks	transcript	8051846	8052407	1000	.	.	gene_id "CUFF.238"; transcript_id "CUFF.238.1"; FPKM "0.3696197210"; frac "1.000000"; conf_lo "0.155410"; conf_hi "0.583829"; cov "13.332448";
CM019855.1	Cufflinks	exon	8051846	8052407	1000	.	.	gene_id "CUFF.238"; transcript_id "CUFF.238.1"; exon_number "1"; FPKM "0.3696197210"; frac "1.000000"; conf_lo "0.155410"; conf_hi "0.583829"; cov "13.332448";
CM019855.1	Cufflinks	transcript	8047209	8047813	1000	.	.	gene_id "CUFF.239"; transcript_id "CUFF.239.1"; FPKM "0.3191675085"; frac "1.000000"; conf_lo "0.134197"; conf_hi "0.504138"; cov "11.512601";
CM019855.1	Cufflinks	exon	8047209	8047813	1000	.	.	gene_id "CUFF.239"; transcript_id "CUFF.239.1"; exon_number "1"; FPKM "0.3191675085"; frac "1.000000"; conf_lo "0.134197"; conf_hi "0.504138"; cov "11.512601";
CM019855.1	Cufflinks	transcript	8059397	8059883	1000	.	.	gene_id "CUFF.240"; transcript_id "CUFF.240.1"; FPKM "0.7638132227"; frac "1.000000"; conf_lo "0.403510"; conf_hi "1.124116"; cov "18.367527";
CM019855.1	Cufflinks	exon	8059397	8059883	1000	.	.	gene_id "CUFF.240"; transcript_id "CUFF.240.1"; exon_number "1"; FPKM "0.7638132227"; frac "1.000000"; conf_lo "0.403510"; conf_hi "1.124116"; cov "18.367527";
CM019855.1	Cufflinks	transcript	8127447	8128383	1000	.	.	gene_id "CUFF.241"; transcript_id "CUFF.241.1"; FPKM "0.1678185022"; frac "1.000000"; conf_lo "0.074730"; conf_hi "0.260907"; cov "6.053334";
CM019855.1	Cufflinks	exon	8127447	8128383	1000	.	.	gene_id "CUFF.241"; transcript_id "CUFF.241.1"; exon_number "1"; FPKM "0.1678185022"; frac "1.000000"; conf_lo "0.074730"; conf_hi "0.260907"; cov "6.053334";
CM019855.1	Cufflinks	transcript	7385305	7390204	1000	+	.	gene_id "CUFF.234"; transcript_id "CUFF.234.1"; FPKM "0.2020608468"; frac "1.000000"; conf_lo "0.135711"; conf_hi "0.268411"; cov "7.288479";
CM019855.1	Cufflinks	exon	7385305	7385406	1000	+	.	gene_id "CUFF.234"; transcript_id "CUFF.234.1"; exon_number "1"; FPKM "0.2020608468"; frac "1.000000"; conf_lo "0.135711"; conf_hi "0.268411"; cov "7.288479";
CM019855.1	Cufflinks	exon	7385981	7386134	1000	+	.	gene_id "CUFF.234"; transcript_id "CUFF.234.1"; exon_number "2"; FPKM "0.2020608468"; frac "1.000000"; conf_lo "0.135711"; conf_hi "0.268411"; cov "7.288479";
CM019855.1	Cufflinks	exon	7388563	7390204	1000	+	.	gene_id "CUFF.234"; transcript_id "CUFF.234.1"; exon_number "3"; FPKM "0.2020608468"; frac "1.000000"; conf_lo "0.135711"; conf_hi "0.268411"; cov "7.288479";
CM019855.1	Cufflinks	transcript	8128458	8128872	1000	.	.	gene_id "CUFF.243"; transcript_id "CUFF.243.1"; FPKM "0.7915647690"; frac "1.000000"; conf_lo "0.332821"; conf_hi "1.250308"; cov "28.552308";
CM019855.1	Cufflinks	exon	8128458	8128872	1000	.	.	gene_id "CUFF.243"; transcript_id "CUFF.243.1"; exon_number "1"; FPKM "0.7915647690"; frac "1.000000"; conf_lo "0.332821"; conf_hi "1.250308"; cov "28.552308";
CM019855.1	Cufflinks	transcript	8111018	8113554	1000	+	.	gene_id "CUFF.242"; transcript_id "CUFF.242.1"; FPKM "8945.0522722146"; frac "1.000000"; conf_lo "3761.036253"; conf_hi "14129.068291"; cov "161327.220058";
CM019855.1	Cufflinks	exon	8111018	8111136	1000	+	.	gene_id "CUFF.242"; transcript_id "CUFF.242.1"; exon_number "1"; FPKM "8945.0522722146"; frac "1.000000"; conf_lo "3761.036253"; conf_hi "14129.068291"; cov "161327.220058";
CM019855.1	Cufflinks	exon	8113524	8113554	1000	+	.	gene_id "CUFF.242"; transcript_id "CUFF.242.1"; exon_number "2"; FPKM "8945.0522722146"; frac "1.000000"; conf_lo "3761.036253"; conf_hi "14129.068291"; cov "161327.220058";
CM019855.1	Cufflinks	transcript	8187128	8188391	1000	.	.	gene_id "CUFF.244"; transcript_id "CUFF.244.1"; FPKM "0.1234496847"; frac "1.000000"; conf_lo "0.057121"; conf_hi "0.189778"; cov "4.230273";
CM019855.1	Cufflinks	exon	8187128	8188391	1000	.	.	gene_id "CUFF.244"; transcript_id "CUFF.244.1"; exon_number "1"; FPKM "0.1234496847"; frac "1.000000"; conf_lo "0.057121"; conf_hi "0.189778"; cov "4.230273";
CM019855.1	Cufflinks	transcript	8188459	8190550	1000	.	.	gene_id "CUFF.245"; transcript_id "CUFF.245.1"; FPKM "0.1872080097"; frac "1.000000"; conf_lo "0.127612"; conf_hi "0.246804"; cov "6.679328";
CM019855.1	Cufflinks	exon	8188459	8190550	1000	.	.	gene_id "CUFF.245"; transcript_id "CUFF.245.1"; exon_number "1"; FPKM "0.1872080097"; frac "1.000000"; conf_lo "0.127612"; conf_hi "0.246804"; cov "6.679328";
CM019855.1	Cufflinks	transcript	7978813	8041632	1000	+	.	gene_id "CUFF.246"; transcript_id "CUFF.246.1"; FPKM "1.2445912366"; frac "0.871412"; conf_lo "1.106988"; conf_hi "1.382194"; cov "44.893297";
CM019855.1	Cufflinks	exon	7978813	7978895	1000	+	.	gene_id "CUFF.246"; transcript_id "CUFF.246.1"; exon_number "1"; FPKM "1.2445912366"; frac "0.871412"; conf_lo "1.106988"; conf_hi "1.382194"; cov "44.893297";
CM019855.1	Cufflinks	exon	7981044	7981165	1000	+	.	gene_id "CUFF.246"; transcript_id "CUFF.246.1"; exon_number "2"; FPKM "1.2445912366"; frac "0.871412"; conf_lo "1.106988"; conf_hi "1.382194"; cov "44.893297";
CM019855.1	Cufflinks	exon	7987625	7987787	1000	+	.	gene_id "CUFF.246"; transcript_id "CUFF.246.1"; exon_number "3"; FPKM "1.2445912366"; frac "0.871412"; conf_lo "1.106988"; conf_hi "1.382194"; cov "44.893297";
CM019855.1	Cufflinks	exon	7998067	7998196	1000	+	.	gene_id "CUFF.246"; transcript_id "CUFF.246.1"; exon_number "4"; FPKM "1.2445912366"; frac "0.871412"; conf_lo "1.106988"; conf_hi "1.382194"; cov "44.893297";
CM019855.1	Cufflinks	exon	8000641	8000734	1000	+	.	gene_id "CUFF.246"; transcript_id "CUFF.246.1"; exon_number "5"; FPKM "1.2445912366"; frac "0.871412"; conf_lo "1.106988"; conf_hi "1.382194"; cov "44.893297";
CM019855.1	Cufflinks	exon	8011743	8011842	1000	+	.	gene_id "CUFF.246"; transcript_id "CUFF.246.1"; exon_number "6"; FPKM "1.2445912366"; frac "0.871412"; conf_lo "1.106988"; conf_hi "1.382194"; cov "44.893297";
CM019855.1	Cufflinks	exon	8014070	8014242	1000	+	.	gene_id "CUFF.246"; transcript_id "CUFF.246.1"; exon_number "7"; FPKM "1.2445912366"; frac "0.871412"; conf_lo "1.106988"; conf_hi "1.382194"; cov "44.893297";
CM019855.1	Cufflinks	exon	8021412	8021521	1000	+	.	gene_id "CUFF.246"; transcript_id "CUFF.246.1"; exon_number "8"; FPKM "1.2445912366"; frac "0.871412"; conf_lo "1.106988"; conf_hi "1.382194"; cov "44.893297";
CM019855.1	Cufflinks	exon	8021947	8022056	1000	+	.	gene_id "CUFF.246"; transcript_id "CUFF.246.1"; exon_number "9"; FPKM "1.2445912366"; frac "0.871412"; conf_lo "1.106988"; conf_hi "1.382194"; cov "44.893297";
CM019855.1	Cufflinks	exon	8024369	8024511	1000	+	.	gene_id "CUFF.246"; transcript_id "CUFF.246.1"; exon_number "10"; FPKM "1.2445912366"; frac "0.871412"; conf_lo "1.106988"; conf_hi "1.382194"; cov "44.893297";
CM019855.1	Cufflinks	exon	8026271	8026419	1000	+	.	gene_id "CUFF.246"; transcript_id "CUFF.246.1"; exon_number "11"; FPKM "1.2445912366"; frac "0.871412"; conf_lo "1.106988"; conf_hi "1.382194"; cov "44.893297";
CM019855.1	Cufflinks	exon	8031425	8031556	1000	+	.	gene_id "CUFF.246"; transcript_id "CUFF.246.1"; exon_number "12"; FPKM "1.2445912366"; frac "0.871412"; conf_lo "1.106988"; conf_hi "1.382194"; cov "44.893297";
CM019855.1	Cufflinks	exon	8032726	8032882	1000	+	.	gene_id "CUFF.246"; transcript_id "CUFF.246.1"; exon_number "13"; FPKM "1.2445912366"; frac "0.871412"; conf_lo "1.106988"; conf_hi "1.382194"; cov "44.893297";
CM019855.1	Cufflinks	exon	8040380	8041632	1000	+	.	gene_id "CUFF.246"; transcript_id "CUFF.246.1"; exon_number "14"; FPKM "1.2445912366"; frac "0.871412"; conf_lo "1.106988"; conf_hi "1.382194"; cov "44.893297";
CM019855.1	Cufflinks	transcript	7978813	7991731	254	+	.	gene_id "CUFF.246"; transcript_id "CUFF.246.2"; FPKM "0.3166396702"; frac "0.128588"; conf_lo "0.228601"; conf_hi "0.404679"; cov "11.421420";
CM019855.1	Cufflinks	exon	7978813	7978895	254	+	.	gene_id "CUFF.246"; transcript_id "CUFF.246.2"; exon_number "1"; FPKM "0.3166396702"; frac "0.128588"; conf_lo "0.228601"; conf_hi "0.404679"; cov "11.421420";
CM019855.1	Cufflinks	exon	7981044	7981165	254	+	.	gene_id "CUFF.246"; transcript_id "CUFF.246.2"; exon_number "2"; FPKM "0.3166396702"; frac "0.128588"; conf_lo "0.228601"; conf_hi "0.404679"; cov "11.421420";
CM019855.1	Cufflinks	exon	7987625	7987787	254	+	.	gene_id "CUFF.246"; transcript_id "CUFF.246.2"; exon_number "3"; FPKM "0.3166396702"; frac "0.128588"; conf_lo "0.228601"; conf_hi "0.404679"; cov "11.421420";
CM019855.1	Cufflinks	exon	7990284	7991731	254	+	.	gene_id "CUFF.246"; transcript_id "CUFF.246.2"; exon_number "4"; FPKM "0.3166396702"; frac "0.128588"; conf_lo "0.228601"; conf_hi "0.404679"; cov "11.421420";
CM019855.1	Cufflinks	transcript	7915854	7916874	1000	.	.	gene_id "CUFF.248"; transcript_id "CUFF.248.1"; FPKM "3.1291240588"; frac "1.000000"; conf_lo "2.746036"; conf_hi "3.512212"; cov "112.663779";
CM019855.1	Cufflinks	exon	7915854	7916874	1000	.	.	gene_id "CUFF.248"; transcript_id "CUFF.248.1"; exon_number "1"; FPKM "3.1291240588"; frac "1.000000"; conf_lo "2.746036"; conf_hi "3.512212"; cov "112.663779";
CM019855.1	Cufflinks	transcript	7926430	7928420	1000	.	.	gene_id "CUFF.249"; transcript_id "CUFF.249.1"; FPKM "0.1319012968"; frac "1.000000"; conf_lo "0.081007"; conf_hi "0.182796"; cov "4.757774";
CM019855.1	Cufflinks	exon	7926430	7928420	1000	.	.	gene_id "CUFF.249"; transcript_id "CUFF.249.1"; exon_number "1"; FPKM "0.1319012968"; frac "1.000000"; conf_lo "0.081007"; conf_hi "0.182796"; cov "4.757774";
CM019855.1	Cufflinks	transcript	7935791	7975356	475	-	.	gene_id "CUFF.250"; transcript_id "CUFF.250.1"; FPKM "7.5217756728"; frac "0.808819"; conf_lo "6.902465"; conf_hi "8.141087"; cov "271.315834";
CM019855.1	Cufflinks	exon	7935791	7936303	475	-	.	gene_id "CUFF.250"; transcript_id "CUFF.250.1"; exon_number "1"; FPKM "7.5217756728"; frac "0.808819"; conf_lo "6.902465"; conf_hi "8.141087"; cov "271.315834";
CM019855.1	Cufflinks	exon	7939361	7939603	475	-	.	gene_id "CUFF.250"; transcript_id "CUFF.250.1"; exon_number "2"; FPKM "7.5217756728"; frac "0.808819"; conf_lo "6.902465"; conf_hi "8.141087"; cov "271.315834";
CM019855.1	Cufflinks	exon	7953947	7954104	475	-	.	gene_id "CUFF.250"; transcript_id "CUFF.250.1"; exon_number "3"; FPKM "7.5217756728"; frac "0.808819"; conf_lo "6.902465"; conf_hi "8.141087"; cov "271.315834";
CM019855.1	Cufflinks	exon	7963841	7963935	475	-	.	gene_id "CUFF.250"; transcript_id "CUFF.250.1"; exon_number "4"; FPKM "7.5217756728"; frac "0.808819"; conf_lo "6.902465"; conf_hi "8.141087"; cov "271.315834";
CM019855.1	Cufflinks	exon	7975170	7975356	475	-	.	gene_id "CUFF.250"; transcript_id "CUFF.250.1"; exon_number "5"; FPKM "7.5217756728"; frac "0.808819"; conf_lo "6.902465"; conf_hi "8.141087"; cov "271.315834";
CM019855.1	Cufflinks	transcript	7961418	7975358	1000	-	.	gene_id "CUFF.250"; transcript_id "CUFF.250.2"; FPKM "15.8102011159"; frac "0.191181"; conf_lo "13.342939"; conf_hi "18.277463"; cov "570.285274";
CM019855.1	Cufflinks	exon	7961418	7961522	1000	-	.	gene_id "CUFF.250"; transcript_id "CUFF.250.2"; exon_number "1"; FPKM "15.8102011159"; frac "0.191181"; conf_lo "13.342939"; conf_hi "18.277463"; cov "570.285274";
CM019855.1	Cufflinks	exon	7963841	7963935	1000	-	.	gene_id "CUFF.250"; transcript_id "CUFF.250.2"; exon_number "2"; FPKM "15.8102011159"; frac "0.191181"; conf_lo "13.342939"; conf_hi "18.277463"; cov "570.285274";
CM019855.1	Cufflinks	exon	7975170	7975358	1000	-	.	gene_id "CUFF.250"; transcript_id "CUFF.250.2"; exon_number "3"; FPKM "15.8102011159"; frac "0.191181"; conf_lo "13.342939"; conf_hi "18.277463"; cov "570.285274";
CM019855.1	Cufflinks	transcript	8129002	8179073	902	+	.	gene_id "CUFF.251"; transcript_id "CUFF.251.1"; FPKM "0.1682878989"; frac "0.341408"; conf_lo "0.136795"; conf_hi "0.199780"; cov "6.070265";
CM019855.1	Cufflinks	exon	8129002	8129043	902	+	.	gene_id "CUFF.251"; transcript_id "CUFF.251.1"; exon_number "1"; FPKM "0.1682878989"; frac "0.341408"; conf_lo "0.136795"; conf_hi "0.199780"; cov "6.070265";
CM019855.1	Cufflinks	exon	8144452	8144608	902	+	.	gene_id "CUFF.251"; transcript_id "CUFF.251.1"; exon_number "2"; FPKM "0.1682878989"; frac "0.341408"; conf_lo "0.136795"; conf_hi "0.199780"; cov "6.070265";
CM019855.1	Cufflinks	exon	8149973	8150183	902	+	.	gene_id "CUFF.251"; transcript_id "CUFF.251.1"; exon_number "3"; FPKM "0.1682878989"; frac "0.341408"; conf_lo "0.136795"; conf_hi "0.199780"; cov "6.070265";
CM019855.1	Cufflinks	exon	8161636	8162288	902	+	.	gene_id "CUFF.251"; transcript_id "CUFF.251.1"; exon_number "4"; FPKM "0.1682878989"; frac "0.341408"; conf_lo "0.136795"; conf_hi "0.199780"; cov "6.070265";
CM019855.1	Cufflinks	exon	8164524	8164669	902	+	.	gene_id "CUFF.251"; transcript_id "CUFF.251.1"; exon_number "5"; FPKM "0.1682878989"; frac "0.341408"; conf_lo "0.136795"; conf_hi "0.199780"; cov "6.070265";
CM019855.1	Cufflinks	exon	8169546	8179073	902	+	.	gene_id "CUFF.251"; transcript_id "CUFF.251.1"; exon_number "6"; FPKM "0.1682878989"; frac "0.341408"; conf_lo "0.136795"; conf_hi "0.199780"; cov "6.070265";
CM019855.1	Cufflinks	transcript	8144132	8179073	1000	+	.	gene_id "CUFF.251"; transcript_id "CUFF.251.2"; FPKM "0.1863678888"; frac "0.377653"; conf_lo "0.154598"; conf_hi "0.218138"; cov "6.722423";
CM019855.1	Cufflinks	exon	8144132	8144161	1000	+	.	gene_id "CUFF.251"; transcript_id "CUFF.251.2"; exon_number "1"; FPKM "0.1863678888"; frac "0.377653"; conf_lo "0.154598"; conf_hi "0.218138"; cov "6.722423";
CM019855.1	Cufflinks	exon	8144452	8144608	1000	+	.	gene_id "CUFF.251"; transcript_id "CUFF.251.2"; exon_number "2"; FPKM "0.1863678888"; frac "0.377653"; conf_lo "0.154598"; conf_hi "0.218138"; cov "6.722423";
CM019855.1	Cufflinks	exon	8149973	8150183	1000	+	.	gene_id "CUFF.251"; transcript_id "CUFF.251.2"; exon_number "3"; FPKM "0.1863678888"; frac "0.377653"; conf_lo "0.154598"; conf_hi "0.218138"; cov "6.722423";
CM019855.1	Cufflinks	exon	8161636	8162288	1000	+	.	gene_id "CUFF.251"; transcript_id "CUFF.251.2"; exon_number "4"; FPKM "0.1863678888"; frac "0.377653"; conf_lo "0.154598"; conf_hi "0.218138"; cov "6.722423";
CM019855.1	Cufflinks	exon	8164524	8164669	1000	+	.	gene_id "CUFF.251"; transcript_id "CUFF.251.2"; exon_number "5"; FPKM "0.1863678888"; frac "0.377653"; conf_lo "0.154598"; conf_hi "0.218138"; cov "6.722423";
CM019855.1	Cufflinks	exon	8169546	8179073	1000	+	.	gene_id "CUFF.251"; transcript_id "CUFF.251.2"; exon_number "6"; FPKM "0.1863678888"; frac "0.377653"; conf_lo "0.154598"; conf_hi "0.218138"; cov "6.722423";
CM019855.1	Cufflinks	transcript	8144459	8179073	747	+	.	gene_id "CUFF.251"; transcript_id "CUFF.251.3"; FPKM "0.1392544762"; frac "0.280939"; conf_lo "0.111102"; conf_hi "0.167407"; cov "5.023009";
CM019855.1	Cufflinks	exon	8144459	8144599	747	+	.	gene_id "CUFF.251"; transcript_id "CUFF.251.3"; exon_number "1"; FPKM "0.1392544762"; frac "0.280939"; conf_lo "0.111102"; conf_hi "0.167407"; cov "5.023009";
CM019855.1	Cufflinks	exon	8149973	8150183	747	+	.	gene_id "CUFF.251"; transcript_id "CUFF.251.3"; exon_number "2"; FPKM "0.1392544762"; frac "0.280939"; conf_lo "0.111102"; conf_hi "0.167407"; cov "5.023009";
CM019855.1	Cufflinks	exon	8161636	8162288	747	+	.	gene_id "CUFF.251"; transcript_id "CUFF.251.3"; exon_number "3"; FPKM "0.1392544762"; frac "0.280939"; conf_lo "0.111102"; conf_hi "0.167407"; cov "5.023009";
CM019855.1	Cufflinks	exon	8164524	8164669	747	+	.	gene_id "CUFF.251"; transcript_id "CUFF.251.3"; exon_number "4"; FPKM "0.1392544762"; frac "0.280939"; conf_lo "0.111102"; conf_hi "0.167407"; cov "5.023009";
CM019855.1	Cufflinks	exon	8169546	8179073	747	+	.	gene_id "CUFF.251"; transcript_id "CUFF.251.3"; exon_number "5"; FPKM "0.1392544762"; frac "0.280939"; conf_lo "0.111102"; conf_hi "0.167407"; cov "5.023009";
CM019855.1	Cufflinks	transcript	4733810	4783315	1000	+	.	gene_id "CUFF.257"; transcript_id "CUFF.257.1"; FPKM "7.2132270407"; frac "0.163778"; conf_lo "6.592558"; conf_hi "7.833896"; cov "260.186264";
CM019855.1	Cufflinks	exon	4733810	4733873	1000	+	.	gene_id "CUFF.257"; transcript_id "CUFF.257.1"; exon_number "1"; FPKM "7.2132270407"; frac "0.163778"; conf_lo "6.592558"; conf_hi "7.833896"; cov "260.186264";
CM019855.1	Cufflinks	exon	4737717	4737807	1000	+	.	gene_id "CUFF.257"; transcript_id "CUFF.257.1"; exon_number "2"; FPKM "7.2132270407"; frac "0.163778"; conf_lo "6.592558"; conf_hi "7.833896"; cov "260.186264";
CM019855.1	Cufflinks	exon	4744672	4744760	1000	+	.	gene_id "CUFF.257"; transcript_id "CUFF.257.1"; exon_number "3"; FPKM "7.2132270407"; frac "0.163778"; conf_lo "6.592558"; conf_hi "7.833896"; cov "260.186264";
CM019855.1	Cufflinks	exon	4751004	4751117	1000	+	.	gene_id "CUFF.257"; transcript_id "CUFF.257.1"; exon_number "4"; FPKM "7.2132270407"; frac "0.163778"; conf_lo "6.592558"; conf_hi "7.833896"; cov "260.186264";
CM019855.1	Cufflinks	exon	4754675	4754800	1000	+	.	gene_id "CUFF.257"; transcript_id "CUFF.257.1"; exon_number "5"; FPKM "7.2132270407"; frac "0.163778"; conf_lo "6.592558"; conf_hi "7.833896"; cov "260.186264";
CM019855.1	Cufflinks	exon	4755649	4755773	1000	+	.	gene_id "CUFF.257"; transcript_id "CUFF.257.1"; exon_number "6"; FPKM "7.2132270407"; frac "0.163778"; conf_lo "6.592558"; conf_hi "7.833896"; cov "260.186264";
CM019855.1	Cufflinks	exon	4759188	4759271	1000	+	.	gene_id "CUFF.257"; transcript_id "CUFF.257.1"; exon_number "7"; FPKM "7.2132270407"; frac "0.163778"; conf_lo "6.592558"; conf_hi "7.833896"; cov "260.186264";
CM019855.1	Cufflinks	exon	4762119	4762226	1000	+	.	gene_id "CUFF.257"; transcript_id "CUFF.257.1"; exon_number "8"; FPKM "7.2132270407"; frac "0.163778"; conf_lo "6.592558"; conf_hi "7.833896"; cov "260.186264";
CM019855.1	Cufflinks	exon	4762455	4762532	1000	+	.	gene_id "CUFF.257"; transcript_id "CUFF.257.1"; exon_number "9"; FPKM "7.2132270407"; frac "0.163778"; conf_lo "6.592558"; conf_hi "7.833896"; cov "260.186264";
CM019855.1	Cufflinks	exon	4764701	4764786	1000	+	.	gene_id "CUFF.257"; transcript_id "CUFF.257.1"; exon_number "10"; FPKM "7.2132270407"; frac "0.163778"; conf_lo "6.592558"; conf_hi "7.833896"; cov "260.186264";
CM019855.1	Cufflinks	exon	4766252	4766412	1000	+	.	gene_id "CUFF.257"; transcript_id "CUFF.257.1"; exon_number "11"; FPKM "7.2132270407"; frac "0.163778"; conf_lo "6.592558"; conf_hi "7.833896"; cov "260.186264";
CM019855.1	Cufflinks	exon	4771203	4771243	1000	+	.	gene_id "CUFF.257"; transcript_id "CUFF.257.1"; exon_number "12"; FPKM "7.2132270407"; frac "0.163778"; conf_lo "6.592558"; conf_hi "7.833896"; cov "260.186264";
CM019855.1	Cufflinks	exon	4781906	4782007	1000	+	.	gene_id "CUFF.257"; transcript_id "CUFF.257.1"; exon_number "13"; FPKM "7.2132270407"; frac "0.163778"; conf_lo "6.592558"; conf_hi "7.833896"; cov "260.186264";
CM019855.1	Cufflinks	exon	4783148	4783315	1000	+	.	gene_id "CUFF.257"; transcript_id "CUFF.257.1"; exon_number "14"; FPKM "7.2132270407"; frac "0.163778"; conf_lo "6.592558"; conf_hi "7.833896"; cov "260.186264";
CM019855.1	Cufflinks	transcript	4733810	4795651	846	+	.	gene_id "CUFF.257"; transcript_id "CUFF.257.2"; FPKM "6.1092007786"; frac "0.836222"; conf_lo "5.799563"; conf_hi "6.418838"; cov "220.363246";
CM019855.1	Cufflinks	exon	4733810	4733873	846	+	.	gene_id "CUFF.257"; transcript_id "CUFF.257.2"; exon_number "1"; FPKM "6.1092007786"; frac "0.836222"; conf_lo "5.799563"; conf_hi "6.418838"; cov "220.363246";
CM019855.1	Cufflinks	exon	4737717	4737807	846	+	.	gene_id "CUFF.257"; transcript_id "CUFF.257.2"; exon_number "2"; FPKM "6.1092007786"; frac "0.836222"; conf_lo "5.799563"; conf_hi "6.418838"; cov "220.363246";
CM019855.1	Cufflinks	exon	4744672	4744760	846	+	.	gene_id "CUFF.257"; transcript_id "CUFF.257.2"; exon_number "3"; FPKM "6.1092007786"; frac "0.836222"; conf_lo "5.799563"; conf_hi "6.418838"; cov "220.363246";
CM019855.1	Cufflinks	exon	4751004	4751117	846	+	.	gene_id "CUFF.257"; transcript_id "CUFF.257.2"; exon_number "4"; FPKM "6.1092007786"; frac "0.836222"; conf_lo "5.799563"; conf_hi "6.418838"; cov "220.363246";
CM019855.1	Cufflinks	exon	4754675	4754800	846	+	.	gene_id "CUFF.257"; transcript_id "CUFF.257.2"; exon_number "5"; FPKM "6.1092007786"; frac "0.836222"; conf_lo "5.799563"; conf_hi "6.418838"; cov "220.363246";
CM019855.1	Cufflinks	exon	4755649	4755773	846	+	.	gene_id "CUFF.257"; transcript_id "CUFF.257.2"; exon_number "6"; FPKM "6.1092007786"; frac "0.836222"; conf_lo "5.799563"; conf_hi "6.418838"; cov "220.363246";
CM019855.1	Cufflinks	exon	4759188	4759271	846	+	.	gene_id "CUFF.257"; transcript_id "CUFF.257.2"; exon_number "7"; FPKM "6.1092007786"; frac "0.836222"; conf_lo "5.799563"; conf_hi "6.418838"; cov "220.363246";
CM019855.1	Cufflinks	exon	4762119	4762226	846	+	.	gene_id "CUFF.257"; transcript_id "CUFF.257.2"; exon_number "8"; FPKM "6.1092007786"; frac "0.836222"; conf_lo "5.799563"; conf_hi "6.418838"; cov "220.363246";
CM019855.1	Cufflinks	exon	4762455	4762532	846	+	.	gene_id "CUFF.257"; transcript_id "CUFF.257.2"; exon_number "9"; FPKM "6.1092007786"; frac "0.836222"; conf_lo "5.799563"; conf_hi "6.418838"; cov "220.363246";
CM019855.1	Cufflinks	exon	4764701	4764784	846	+	.	gene_id "CUFF.257"; transcript_id "CUFF.257.2"; exon_number "10"; FPKM "6.1092007786"; frac "0.836222"; conf_lo "5.799563"; conf_hi "6.418838"; cov "220.363246";
CM019855.1	Cufflinks	exon	4766252	4766412	846	+	.	gene_id "CUFF.257"; transcript_id "CUFF.257.2"; exon_number "11"; FPKM "6.1092007786"; frac "0.836222"; conf_lo "5.799563"; conf_hi "6.418838"; cov "220.363246";
CM019855.1	Cufflinks	exon	4771203	4771242	846	+	.	gene_id "CUFF.257"; transcript_id "CUFF.257.2"; exon_number "12"; FPKM "6.1092007786"; frac "0.836222"; conf_lo "5.799563"; conf_hi "6.418838"; cov "220.363246";
CM019855.1	Cufflinks	exon	4781906	4782007	846	+	.	gene_id "CUFF.257"; transcript_id "CUFF.257.2"; exon_number "13"; FPKM "6.1092007786"; frac "0.836222"; conf_lo "5.799563"; conf_hi "6.418838"; cov "220.363246";
CM019855.1	Cufflinks	exon	4783148	4783315	846	+	.	gene_id "CUFF.257"; transcript_id "CUFF.257.2"; exon_number "14"; FPKM "6.1092007786"; frac "0.836222"; conf_lo "5.799563"; conf_hi "6.418838"; cov "220.363246";
CM019855.1	Cufflinks	exon	4789895	4795651	846	+	.	gene_id "CUFF.257"; transcript_id "CUFF.257.2"; exon_number "15"; FPKM "6.1092007786"; frac "0.836222"; conf_lo "5.799563"; conf_hi "6.418838"; cov "220.363246";
CM019855.1	Cufflinks	transcript	4795798	4798260	1000	.	.	gene_id "CUFF.269"; transcript_id "CUFF.269.1"; FPKM "0.7242923647"; frac "1.000000"; conf_lo "0.617614"; conf_hi "0.830971"; cov "26.125744";
CM019855.1	Cufflinks	exon	4795798	4798260	1000	.	.	gene_id "CUFF.269"; transcript_id "CUFF.269.1"; exon_number "1"; FPKM "0.7242923647"; frac "1.000000"; conf_lo "0.617614"; conf_hi "0.830971"; cov "26.125744";
CM019855.1	Cufflinks	transcript	8328883	8330290	1000	.	.	gene_id "CUFF.271"; transcript_id "CUFF.271.1"; FPKM "0.1267751646"; frac "1.000000"; conf_lo "0.065280"; conf_hi "0.188270"; cov "4.572871";
CM019855.1	Cufflinks	exon	8328883	8330290	1000	.	.	gene_id "CUFF.271"; transcript_id "CUFF.271.1"; exon_number "1"; FPKM "0.1267751646"; frac "1.000000"; conf_lo "0.065280"; conf_hi "0.188270"; cov "4.572871";
CM019855.1	Cufflinks	transcript	8327636	8328629	1000	.	.	gene_id "CUFF.273"; transcript_id "CUFF.273.1"; FPKM "0.1660379425"; frac "1.000000"; conf_lo "0.077287"; conf_hi "0.254789"; cov "5.989107";
CM019855.1	Cufflinks	exon	8327636	8328629	1000	.	.	gene_id "CUFF.273"; transcript_id "CUFF.273.1"; exon_number "1"; FPKM "0.1660379425"; frac "1.000000"; conf_lo "0.077287"; conf_hi "0.254789"; cov "5.989107";
CM019855.1	Cufflinks	transcript	8816344	8818545	1000	.	.	gene_id "CUFF.275"; transcript_id "CUFF.275.1"; FPKM "0.1263270732"; frac "1.000000"; conf_lo "0.079410"; conf_hi "0.173244"; cov "4.556708";
CM019855.1	Cufflinks	exon	8816344	8818545	1000	.	.	gene_id "CUFF.275"; transcript_id "CUFF.275.1"; exon_number "1"; FPKM "0.1263270732"; frac "1.000000"; conf_lo "0.079410"; conf_hi "0.173244"; cov "4.556708";
CM019855.1	Cufflinks	transcript	8818818	8820766	1000	.	.	gene_id "CUFF.276"; transcript_id "CUFF.276.1"; FPKM "0.1556668851"; frac "1.000000"; conf_lo "0.099750"; conf_hi "0.211584"; cov "5.615016";
CM019855.1	Cufflinks	exon	8818818	8820766	1000	.	.	gene_id "CUFF.276"; transcript_id "CUFF.276.1"; exon_number "1"; FPKM "0.1556668851"; frac "1.000000"; conf_lo "0.099750"; conf_hi "0.211584"; cov "5.615016";
CM019855.1	Cufflinks	transcript	4054757	4057587	1000	.	.	gene_id "CUFF.247"; transcript_id "CUFF.247.1"; FPKM "0.1671084148"; frac "1.000000"; conf_lo "0.119989"; conf_hi "0.214228"; cov "6.027720";
CM019855.1	Cufflinks	exon	4054757	4057587	1000	.	.	gene_id "CUFF.247"; transcript_id "CUFF.247.1"; exon_number "1"; FPKM "0.1671084148"; frac "1.000000"; conf_lo "0.119989"; conf_hi "0.214228"; cov "6.027720";
CM019855.1	Cufflinks	transcript	4059073	4213938	1000	-	.	gene_id "CUFF.252"; transcript_id "CUFF.252.1"; FPKM "2.8383750262"; frac "0.379104"; conf_lo "2.638402"; conf_hi "3.038348"; cov "102.282509";
CM019855.1	Cufflinks	exon	4059073	4061308	1000	-	.	gene_id "CUFF.252"; transcript_id "CUFF.252.1"; exon_number "1"; FPKM "2.8383750262"; frac "0.379104"; conf_lo "2.638402"; conf_hi "3.038348"; cov "102.282509";
CM019855.1	Cufflinks	exon	4065666	4065877	1000	-	.	gene_id "CUFF.252"; transcript_id "CUFF.252.1"; exon_number "2"; FPKM "2.8383750262"; frac "0.379104"; conf_lo "2.638402"; conf_hi "3.038348"; cov "102.282509";
CM019855.1	Cufflinks	exon	4071785	4071870	1000	-	.	gene_id "CUFF.252"; transcript_id "CUFF.252.1"; exon_number "3"; FPKM "2.8383750262"; frac "0.379104"; conf_lo "2.638402"; conf_hi "3.038348"; cov "102.282509";
CM019855.1	Cufflinks	exon	4072701	4072785	1000	-	.	gene_id "CUFF.252"; transcript_id "CUFF.252.1"; exon_number "4"; FPKM "2.8383750262"; frac "0.379104"; conf_lo "2.638402"; conf_hi "3.038348"; cov "102.282509";
CM019855.1	Cufflinks	exon	4074273	4074451	1000	-	.	gene_id "CUFF.252"; transcript_id "CUFF.252.1"; exon_number "5"; FPKM "2.8383750262"; frac "0.379104"; conf_lo "2.638402"; conf_hi "3.038348"; cov "102.282509";
CM019855.1	Cufflinks	exon	4079282	4079379	1000	-	.	gene_id "CUFF.252"; transcript_id "CUFF.252.1"; exon_number "6"; FPKM "2.8383750262"; frac "0.379104"; conf_lo "2.638402"; conf_hi "3.038348"; cov "102.282509";
CM019855.1	Cufflinks	exon	4092247	4092362	1000	-	.	gene_id "CUFF.252"; transcript_id "CUFF.252.1"; exon_number "7"; FPKM "2.8383750262"; frac "0.379104"; conf_lo "2.638402"; conf_hi "3.038348"; cov "102.282509";
CM019855.1	Cufflinks	exon	4097570	4097993	1000	-	.	gene_id "CUFF.252"; transcript_id "CUFF.252.1"; exon_number "8"; FPKM "2.8383750262"; frac "0.379104"; conf_lo "2.638402"; conf_hi "3.038348"; cov "102.282509";
CM019855.1	Cufflinks	exon	4099454	4099632	1000	-	.	gene_id "CUFF.252"; transcript_id "CUFF.252.1"; exon_number "9"; FPKM "2.8383750262"; frac "0.379104"; conf_lo "2.638402"; conf_hi "3.038348"; cov "102.282509";
CM019855.1	Cufflinks	exon	4110201	4110375	1000	-	.	gene_id "CUFF.252"; transcript_id "CUFF.252.1"; exon_number "10"; FPKM "2.8383750262"; frac "0.379104"; conf_lo "2.638402"; conf_hi "3.038348"; cov "102.282509";
CM019855.1	Cufflinks	exon	4117878	4117988	1000	-	.	gene_id "CUFF.252"; transcript_id "CUFF.252.1"; exon_number "11"; FPKM "2.8383750262"; frac "0.379104"; conf_lo "2.638402"; conf_hi "3.038348"; cov "102.282509";
CM019855.1	Cufflinks	exon	4121759	4121943	1000	-	.	gene_id "CUFF.252"; transcript_id "CUFF.252.1"; exon_number "12"; FPKM "2.8383750262"; frac "0.379104"; conf_lo "2.638402"; conf_hi "3.038348"; cov "102.282509";
CM019855.1	Cufflinks	exon	4127264	4127635	1000	-	.	gene_id "CUFF.252"; transcript_id "CUFF.252.1"; exon_number "13"; FPKM "2.8383750262"; frac "0.379104"; conf_lo "2.638402"; conf_hi "3.038348"; cov "102.282509";
CM019855.1	Cufflinks	exon	4130758	4130839	1000	-	.	gene_id "CUFF.252"; transcript_id "CUFF.252.1"; exon_number "14"; FPKM "2.8383750262"; frac "0.379104"; conf_lo "2.638402"; conf_hi "3.038348"; cov "102.282509";
CM019855.1	Cufflinks	exon	4132293	4132439	1000	-	.	gene_id "CUFF.252"; transcript_id "CUFF.252.1"; exon_number "15"; FPKM "2.8383750262"; frac "0.379104"; conf_lo "2.638402"; conf_hi "3.038348"; cov "102.282509";
CM019855.1	Cufflinks	exon	4139349	4139390	1000	-	.	gene_id "CUFF.252"; transcript_id "CUFF.252.1"; exon_number "16"; FPKM "2.8383750262"; frac "0.379104"; conf_lo "2.638402"; conf_hi "3.038348"; cov "102.282509";
CM019855.1	Cufflinks	exon	4146204	4146293	1000	-	.	gene_id "CUFF.252"; transcript_id "CUFF.252.1"; exon_number "17"; FPKM "2.8383750262"; frac "0.379104"; conf_lo "2.638402"; conf_hi "3.038348"; cov "102.282509";
CM019855.1	Cufflinks	exon	4147545	4147648	1000	-	.	gene_id "CUFF.252"; transcript_id "CUFF.252.1"; exon_number "18"; FPKM "2.8383750262"; frac "0.379104"; conf_lo "2.638402"; conf_hi "3.038348"; cov "102.282509";
CM019855.1	Cufflinks	exon	4151822	4151951	1000	-	.	gene_id "CUFF.252"; transcript_id "CUFF.252.1"; exon_number "19"; FPKM "2.8383750262"; frac "0.379104"; conf_lo "2.638402"; conf_hi "3.038348"; cov "102.282509";
CM019855.1	Cufflinks	exon	4156612	4156683	1000	-	.	gene_id "CUFF.252"; transcript_id "CUFF.252.1"; exon_number "20"; FPKM "2.8383750262"; frac "0.379104"; conf_lo "2.638402"; conf_hi "3.038348"; cov "102.282509";
CM019855.1	Cufflinks	exon	4159637	4159744	1000	-	.	gene_id "CUFF.252"; transcript_id "CUFF.252.1"; exon_number "21"; FPKM "2.8383750262"; frac "0.379104"; conf_lo "2.638402"; conf_hi "3.038348"; cov "102.282509";
CM019855.1	Cufflinks	exon	4162323	4162418	1000	-	.	gene_id "CUFF.252"; transcript_id "CUFF.252.1"; exon_number "22"; FPKM "2.8383750262"; frac "0.379104"; conf_lo "2.638402"; conf_hi "3.038348"; cov "102.282509";
CM019855.1	Cufflinks	exon	4164416	4164490	1000	-	.	gene_id "CUFF.252"; transcript_id "CUFF.252.1"; exon_number "23"; FPKM "2.8383750262"; frac "0.379104"; conf_lo "2.638402"; conf_hi "3.038348"; cov "102.282509";
CM019855.1	Cufflinks	exon	4166648	4166850	1000	-	.	gene_id "CUFF.252"; transcript_id "CUFF.252.1"; exon_number "24"; FPKM "2.8383750262"; frac "0.379104"; conf_lo "2.638402"; conf_hi "3.038348"; cov "102.282509";
CM019855.1	Cufflinks	exon	4169201	4169267	1000	-	.	gene_id "CUFF.252"; transcript_id "CUFF.252.1"; exon_number "25"; FPKM "2.8383750262"; frac "0.379104"; conf_lo "2.638402"; conf_hi "3.038348"; cov "102.282509";
CM019855.1	Cufflinks	exon	4213787	4213938	1000	-	.	gene_id "CUFF.252"; transcript_id "CUFF.252.1"; exon_number "26"; FPKM "2.8383750262"; frac "0.379104"; conf_lo "2.638402"; conf_hi "3.038348"; cov "102.282509";
CM019855.1	Cufflinks	transcript	4059073	4118010	964	-	.	gene_id "CUFF.252"; transcript_id "CUFF.252.2"; FPKM "2.7371078292"; frac "0.239849"; conf_lo "2.498755"; conf_hi "2.975461"; cov "98.633287";
CM019855.1	Cufflinks	exon	4059073	4061308	964	-	.	gene_id "CUFF.252"; transcript_id "CUFF.252.2"; exon_number "1"; FPKM "2.7371078292"; frac "0.239849"; conf_lo "2.498755"; conf_hi "2.975461"; cov "98.633287";
CM019855.1	Cufflinks	exon	4065666	4065877	964	-	.	gene_id "CUFF.252"; transcript_id "CUFF.252.2"; exon_number "2"; FPKM "2.7371078292"; frac "0.239849"; conf_lo "2.498755"; conf_hi "2.975461"; cov "98.633287";
CM019855.1	Cufflinks	exon	4071785	4071870	964	-	.	gene_id "CUFF.252"; transcript_id "CUFF.252.2"; exon_number "3"; FPKM "2.7371078292"; frac "0.239849"; conf_lo "2.498755"; conf_hi "2.975461"; cov "98.633287";
CM019855.1	Cufflinks	exon	4072701	4072785	964	-	.	gene_id "CUFF.252"; transcript_id "CUFF.252.2"; exon_number "4"; FPKM "2.7371078292"; frac "0.239849"; conf_lo "2.498755"; conf_hi "2.975461"; cov "98.633287";
CM019855.1	Cufflinks	exon	4074273	4074451	964	-	.	gene_id "CUFF.252"; transcript_id "CUFF.252.2"; exon_number "5"; FPKM "2.7371078292"; frac "0.239849"; conf_lo "2.498755"; conf_hi "2.975461"; cov "98.633287";
CM019855.1	Cufflinks	exon	4079282	4079379	964	-	.	gene_id "CUFF.252"; transcript_id "CUFF.252.2"; exon_number "6"; FPKM "2.7371078292"; frac "0.239849"; conf_lo "2.498755"; conf_hi "2.975461"; cov "98.633287";
CM019855.1	Cufflinks	exon	4092247	4092362	964	-	.	gene_id "CUFF.252"; transcript_id "CUFF.252.2"; exon_number "7"; FPKM "2.7371078292"; frac "0.239849"; conf_lo "2.498755"; conf_hi "2.975461"; cov "98.633287";
CM019855.1	Cufflinks	exon	4097570	4097993	964	-	.	gene_id "CUFF.252"; transcript_id "CUFF.252.2"; exon_number "8"; FPKM "2.7371078292"; frac "0.239849"; conf_lo "2.498755"; conf_hi "2.975461"; cov "98.633287";
CM019855.1	Cufflinks	exon	4099454	4099632	964	-	.	gene_id "CUFF.252"; transcript_id "CUFF.252.2"; exon_number "9"; FPKM "2.7371078292"; frac "0.239849"; conf_lo "2.498755"; conf_hi "2.975461"; cov "98.633287";
CM019855.1	Cufflinks	exon	4110201	4110375	964	-	.	gene_id "CUFF.252"; transcript_id "CUFF.252.2"; exon_number "10"; FPKM "2.7371078292"; frac "0.239849"; conf_lo "2.498755"; conf_hi "2.975461"; cov "98.633287";
CM019855.1	Cufflinks	exon	4117878	4118010	964	-	.	gene_id "CUFF.252"; transcript_id "CUFF.252.2"; exon_number "11"; FPKM "2.7371078292"; frac "0.239849"; conf_lo "2.498755"; conf_hi "2.975461"; cov "98.633287";
CM019855.1	Cufflinks	transcript	4059073	4191654	999	-	.	gene_id "CUFF.252"; transcript_id "CUFF.252.3"; FPKM "2.8375371219"; frac "0.381047"; conf_lo "2.633342"; conf_hi "3.041732"; cov "102.252315";
CM019855.1	Cufflinks	exon	4059073	4061308	999	-	.	gene_id "CUFF.252"; transcript_id "CUFF.252.3"; exon_number "1"; FPKM "2.8375371219"; frac "0.381047"; conf_lo "2.633342"; conf_hi "3.041732"; cov "102.252315";
CM019855.1	Cufflinks	exon	4065666	4065877	999	-	.	gene_id "CUFF.252"; transcript_id "CUFF.252.3"; exon_number "2"; FPKM "2.8375371219"; frac "0.381047"; conf_lo "2.633342"; conf_hi "3.041732"; cov "102.252315";
CM019855.1	Cufflinks	exon	4071785	4071870	999	-	.	gene_id "CUFF.252"; transcript_id "CUFF.252.3"; exon_number "3"; FPKM "2.8375371219"; frac "0.381047"; conf_lo "2.633342"; conf_hi "3.041732"; cov "102.252315";
CM019855.1	Cufflinks	exon	4072701	4072785	999	-	.	gene_id "CUFF.252"; transcript_id "CUFF.252.3"; exon_number "4"; FPKM "2.8375371219"; frac "0.381047"; conf_lo "2.633342"; conf_hi "3.041732"; cov "102.252315";
CM019855.1	Cufflinks	exon	4074273	4074451	999	-	.	gene_id "CUFF.252"; transcript_id "CUFF.252.3"; exon_number "5"; FPKM "2.8375371219"; frac "0.381047"; conf_lo "2.633342"; conf_hi "3.041732"; cov "102.252315";
CM019855.1	Cufflinks	exon	4079282	4079379	999	-	.	gene_id "CUFF.252"; transcript_id "CUFF.252.3"; exon_number "6"; FPKM "2.8375371219"; frac "0.381047"; conf_lo "2.633342"; conf_hi "3.041732"; cov "102.252315";
CM019855.1	Cufflinks	exon	4092247	4092362	999	-	.	gene_id "CUFF.252"; transcript_id "CUFF.252.3"; exon_number "7"; FPKM "2.8375371219"; frac "0.381047"; conf_lo "2.633342"; conf_hi "3.041732"; cov "102.252315";
CM019855.1	Cufflinks	exon	4097570	4097993	999	-	.	gene_id "CUFF.252"; transcript_id "CUFF.252.3"; exon_number "8"; FPKM "2.8375371219"; frac "0.381047"; conf_lo "2.633342"; conf_hi "3.041732"; cov "102.252315";
CM019855.1	Cufflinks	exon	4099454	4099632	999	-	.	gene_id "CUFF.252"; transcript_id "CUFF.252.3"; exon_number "9"; FPKM "2.8375371219"; frac "0.381047"; conf_lo "2.633342"; conf_hi "3.041732"; cov "102.252315";
CM019855.1	Cufflinks	exon	4110201	4110375	999	-	.	gene_id "CUFF.252"; transcript_id "CUFF.252.3"; exon_number "10"; FPKM "2.8375371219"; frac "0.381047"; conf_lo "2.633342"; conf_hi "3.041732"; cov "102.252315";
CM019855.1	Cufflinks	exon	4117878	4117988	999	-	.	gene_id "CUFF.252"; transcript_id "CUFF.252.3"; exon_number "11"; FPKM "2.8375371219"; frac "0.381047"; conf_lo "2.633342"; conf_hi "3.041732"; cov "102.252315";
CM019855.1	Cufflinks	exon	4121759	4121943	999	-	.	gene_id "CUFF.252"; transcript_id "CUFF.252.3"; exon_number "12"; FPKM "2.8375371219"; frac "0.381047"; conf_lo "2.633342"; conf_hi "3.041732"; cov "102.252315";
CM019855.1	Cufflinks	exon	4127264	4127635	999	-	.	gene_id "CUFF.252"; transcript_id "CUFF.252.3"; exon_number "13"; FPKM "2.8375371219"; frac "0.381047"; conf_lo "2.633342"; conf_hi "3.041732"; cov "102.252315";
CM019855.1	Cufflinks	exon	4130758	4130839	999	-	.	gene_id "CUFF.252"; transcript_id "CUFF.252.3"; exon_number "14"; FPKM "2.8375371219"; frac "0.381047"; conf_lo "2.633342"; conf_hi "3.041732"; cov "102.252315";
CM019855.1	Cufflinks	exon	4132293	4132439	999	-	.	gene_id "CUFF.252"; transcript_id "CUFF.252.3"; exon_number "15"; FPKM "2.8375371219"; frac "0.381047"; conf_lo "2.633342"; conf_hi "3.041732"; cov "102.252315";
CM019855.1	Cufflinks	exon	4139349	4139390	999	-	.	gene_id "CUFF.252"; transcript_id "CUFF.252.3"; exon_number "16"; FPKM "2.8375371219"; frac "0.381047"; conf_lo "2.633342"; conf_hi "3.041732"; cov "102.252315";
CM019855.1	Cufflinks	exon	4146204	4146293	999	-	.	gene_id "CUFF.252"; transcript_id "CUFF.252.3"; exon_number "17"; FPKM "2.8375371219"; frac "0.381047"; conf_lo "2.633342"; conf_hi "3.041732"; cov "102.252315";
CM019855.1	Cufflinks	exon	4147545	4147648	999	-	.	gene_id "CUFF.252"; transcript_id "CUFF.252.3"; exon_number "18"; FPKM "2.8375371219"; frac "0.381047"; conf_lo "2.633342"; conf_hi "3.041732"; cov "102.252315";
CM019855.1	Cufflinks	exon	4151822	4151951	999	-	.	gene_id "CUFF.252"; transcript_id "CUFF.252.3"; exon_number "19"; FPKM "2.8375371219"; frac "0.381047"; conf_lo "2.633342"; conf_hi "3.041732"; cov "102.252315";
CM019855.1	Cufflinks	exon	4156612	4156683	999	-	.	gene_id "CUFF.252"; transcript_id "CUFF.252.3"; exon_number "20"; FPKM "2.8375371219"; frac "0.381047"; conf_lo "2.633342"; conf_hi "3.041732"; cov "102.252315";
CM019855.1	Cufflinks	exon	4159637	4159744	999	-	.	gene_id "CUFF.252"; transcript_id "CUFF.252.3"; exon_number "21"; FPKM "2.8375371219"; frac "0.381047"; conf_lo "2.633342"; conf_hi "3.041732"; cov "102.252315";
CM019855.1	Cufflinks	exon	4162323	4162418	999	-	.	gene_id "CUFF.252"; transcript_id "CUFF.252.3"; exon_number "22"; FPKM "2.8375371219"; frac "0.381047"; conf_lo "2.633342"; conf_hi "3.041732"; cov "102.252315";
CM019855.1	Cufflinks	exon	4164416	4164490	999	-	.	gene_id "CUFF.252"; transcript_id "CUFF.252.3"; exon_number "23"; FPKM "2.8375371219"; frac "0.381047"; conf_lo "2.633342"; conf_hi "3.041732"; cov "102.252315";
CM019855.1	Cufflinks	exon	4166648	4166850	999	-	.	gene_id "CUFF.252"; transcript_id "CUFF.252.3"; exon_number "24"; FPKM "2.8375371219"; frac "0.381047"; conf_lo "2.633342"; conf_hi "3.041732"; cov "102.252315";
CM019855.1	Cufflinks	exon	4169201	4169267	999	-	.	gene_id "CUFF.252"; transcript_id "CUFF.252.3"; exon_number "25"; FPKM "2.8375371219"; frac "0.381047"; conf_lo "2.633342"; conf_hi "3.041732"; cov "102.252315";
CM019855.1	Cufflinks	exon	4191473	4191654	999	-	.	gene_id "CUFF.252"; transcript_id "CUFF.252.3"; exon_number "26"; FPKM "2.8375371219"; frac "0.381047"; conf_lo "2.633342"; conf_hi "3.041732"; cov "102.252315";
CM019855.1	Cufflinks	transcript	4224089	4348306	1000	+	.	gene_id "CUFF.272"; transcript_id "CUFF.272.1"; FPKM "1.2347972742"; frac "0.828258"; conf_lo "1.107827"; conf_hi "1.361768"; cov "44.229277";
CM019855.1	Cufflinks	exon	4224089	4224134	1000	+	.	gene_id "CUFF.272"; transcript_id "CUFF.272.1"; exon_number "1"; FPKM "1.2347972742"; frac "0.828258"; conf_lo "1.107827"; conf_hi "1.361768"; cov "44.229277";
CM019855.1	Cufflinks	exon	4245253	4245391	1000	+	.	gene_id "CUFF.272"; transcript_id "CUFF.272.1"; exon_number "2"; FPKM "1.2347972742"; frac "0.828258"; conf_lo "1.107827"; conf_hi "1.361768"; cov "44.229277";
CM019855.1	Cufflinks	exon	4250484	4250634	1000	+	.	gene_id "CUFF.272"; transcript_id "CUFF.272.1"; exon_number "3"; FPKM "1.2347972742"; frac "0.828258"; conf_lo "1.107827"; conf_hi "1.361768"; cov "44.229277";
CM019855.1	Cufflinks	exon	4254987	4255240	1000	+	.	gene_id "CUFF.272"; transcript_id "CUFF.272.1"; exon_number "4"; FPKM "1.2347972742"; frac "0.828258"; conf_lo "1.107827"; conf_hi "1.361768"; cov "44.229277";
CM019855.1	Cufflinks	exon	4256796	4256899	1000	+	.	gene_id "CUFF.272"; transcript_id "CUFF.272.1"; exon_number "5"; FPKM "1.2347972742"; frac "0.828258"; conf_lo "1.107827"; conf_hi "1.361768"; cov "44.229277";
CM019855.1	Cufflinks	exon	4257678	4257901	1000	+	.	gene_id "CUFF.272"; transcript_id "CUFF.272.1"; exon_number "6"; FPKM "1.2347972742"; frac "0.828258"; conf_lo "1.107827"; conf_hi "1.361768"; cov "44.229277";
CM019855.1	Cufflinks	exon	4281780	4281916	1000	+	.	gene_id "CUFF.272"; transcript_id "CUFF.272.1"; exon_number "7"; FPKM "1.2347972742"; frac "0.828258"; conf_lo "1.107827"; conf_hi "1.361768"; cov "44.229277";
CM019855.1	Cufflinks	exon	4285132	4285312	1000	+	.	gene_id "CUFF.272"; transcript_id "CUFF.272.1"; exon_number "8"; FPKM "1.2347972742"; frac "0.828258"; conf_lo "1.107827"; conf_hi "1.361768"; cov "44.229277";
CM019855.1	Cufflinks	exon	4291122	4291257	1000	+	.	gene_id "CUFF.272"; transcript_id "CUFF.272.1"; exon_number "9"; FPKM "1.2347972742"; frac "0.828258"; conf_lo "1.107827"; conf_hi "1.361768"; cov "44.229277";
CM019855.1	Cufflinks	exon	4294359	4294548	1000	+	.	gene_id "CUFF.272"; transcript_id "CUFF.272.1"; exon_number "10"; FPKM "1.2347972742"; frac "0.828258"; conf_lo "1.107827"; conf_hi "1.361768"; cov "44.229277";
CM019855.1	Cufflinks	exon	4296503	4296608	1000	+	.	gene_id "CUFF.272"; transcript_id "CUFF.272.1"; exon_number "11"; FPKM "1.2347972742"; frac "0.828258"; conf_lo "1.107827"; conf_hi "1.361768"; cov "44.229277";
CM019855.1	Cufflinks	exon	4299348	4299532	1000	+	.	gene_id "CUFF.272"; transcript_id "CUFF.272.1"; exon_number "12"; FPKM "1.2347972742"; frac "0.828258"; conf_lo "1.107827"; conf_hi "1.361768"; cov "44.229277";
CM019855.1	Cufflinks	exon	4302015	4302234	1000	+	.	gene_id "CUFF.272"; transcript_id "CUFF.272.1"; exon_number "13"; FPKM "1.2347972742"; frac "0.828258"; conf_lo "1.107827"; conf_hi "1.361768"; cov "44.229277";
CM019855.1	Cufflinks	exon	4304287	4304499	1000	+	.	gene_id "CUFF.272"; transcript_id "CUFF.272.1"; exon_number "14"; FPKM "1.2347972742"; frac "0.828258"; conf_lo "1.107827"; conf_hi "1.361768"; cov "44.229277";
CM019855.1	Cufflinks	exon	4307082	4307230	1000	+	.	gene_id "CUFF.272"; transcript_id "CUFF.272.1"; exon_number "15"; FPKM "1.2347972742"; frac "0.828258"; conf_lo "1.107827"; conf_hi "1.361768"; cov "44.229277";
CM019855.1	Cufflinks	exon	4312789	4312983	1000	+	.	gene_id "CUFF.272"; transcript_id "CUFF.272.1"; exon_number "16"; FPKM "1.2347972742"; frac "0.828258"; conf_lo "1.107827"; conf_hi "1.361768"; cov "44.229277";
CM019855.1	Cufflinks	exon	4314518	4314706	1000	+	.	gene_id "CUFF.272"; transcript_id "CUFF.272.1"; exon_number "17"; FPKM "1.2347972742"; frac "0.828258"; conf_lo "1.107827"; conf_hi "1.361768"; cov "44.229277";
CM019855.1	Cufflinks	exon	4315979	4316068	1000	+	.	gene_id "CUFF.272"; transcript_id "CUFF.272.1"; exon_number "18"; FPKM "1.2347972742"; frac "0.828258"; conf_lo "1.107827"; conf_hi "1.361768"; cov "44.229277";
CM019855.1	Cufflinks	exon	4321672	4321838	1000	+	.	gene_id "CUFF.272"; transcript_id "CUFF.272.1"; exon_number "19"; FPKM "1.2347972742"; frac "0.828258"; conf_lo "1.107827"; conf_hi "1.361768"; cov "44.229277";
CM019855.1	Cufflinks	exon	4330054	4330307	1000	+	.	gene_id "CUFF.272"; transcript_id "CUFF.272.1"; exon_number "20"; FPKM "1.2347972742"; frac "0.828258"; conf_lo "1.107827"; conf_hi "1.361768"; cov "44.229277";
CM019855.1	Cufflinks	exon	4339331	4339500	1000	+	.	gene_id "CUFF.272"; transcript_id "CUFF.272.1"; exon_number "21"; FPKM "1.2347972742"; frac "0.828258"; conf_lo "1.107827"; conf_hi "1.361768"; cov "44.229277";
CM019855.1	Cufflinks	exon	4341208	4341381	1000	+	.	gene_id "CUFF.272"; transcript_id "CUFF.272.1"; exon_number "22"; FPKM "1.2347972742"; frac "0.828258"; conf_lo "1.107827"; conf_hi "1.361768"; cov "44.229277";
CM019855.1	Cufflinks	exon	4348173	4348306	1000	+	.	gene_id "CUFF.272"; transcript_id "CUFF.272.1"; exon_number "23"; FPKM "1.2347972742"; frac "0.828258"; conf_lo "1.107827"; conf_hi "1.361768"; cov "44.229277";
CM019855.1	Cufflinks	transcript	4224381	4348306	206	+	.	gene_id "CUFF.272"; transcript_id "CUFF.272.2"; FPKM "0.2552405640"; frac "0.171742"; conf_lo "0.191254"; conf_hi "0.319227"; cov "9.142477";
CM019855.1	Cufflinks	exon	4224381	4224442	206	+	.	gene_id "CUFF.272"; transcript_id "CUFF.272.2"; exon_number "1"; FPKM "0.2552405640"; frac "0.171742"; conf_lo "0.191254"; conf_hi "0.319227"; cov "9.142477";
CM019855.1	Cufflinks	exon	4245253	4245391	206	+	.	gene_id "CUFF.272"; transcript_id "CUFF.272.2"; exon_number "2"; FPKM "0.2552405640"; frac "0.171742"; conf_lo "0.191254"; conf_hi "0.319227"; cov "9.142477";
CM019855.1	Cufflinks	exon	4250484	4250634	206	+	.	gene_id "CUFF.272"; transcript_id "CUFF.272.2"; exon_number "3"; FPKM "0.2552405640"; frac "0.171742"; conf_lo "0.191254"; conf_hi "0.319227"; cov "9.142477";
CM019855.1	Cufflinks	exon	4254987	4255240	206	+	.	gene_id "CUFF.272"; transcript_id "CUFF.272.2"; exon_number "4"; FPKM "0.2552405640"; frac "0.171742"; conf_lo "0.191254"; conf_hi "0.319227"; cov "9.142477";
CM019855.1	Cufflinks	exon	4256796	4256899	206	+	.	gene_id "CUFF.272"; transcript_id "CUFF.272.2"; exon_number "5"; FPKM "0.2552405640"; frac "0.171742"; conf_lo "0.191254"; conf_hi "0.319227"; cov "9.142477";
CM019855.1	Cufflinks	exon	4257678	4257901	206	+	.	gene_id "CUFF.272"; transcript_id "CUFF.272.2"; exon_number "6"; FPKM "0.2552405640"; frac "0.171742"; conf_lo "0.191254"; conf_hi "0.319227"; cov "9.142477";
CM019855.1	Cufflinks	exon	4281780	4281916	206	+	.	gene_id "CUFF.272"; transcript_id "CUFF.272.2"; exon_number "7"; FPKM "0.2552405640"; frac "0.171742"; conf_lo "0.191254"; conf_hi "0.319227"; cov "9.142477";
CM019855.1	Cufflinks	exon	4285132	4285312	206	+	.	gene_id "CUFF.272"; transcript_id "CUFF.272.2"; exon_number "8"; FPKM "0.2552405640"; frac "0.171742"; conf_lo "0.191254"; conf_hi "0.319227"; cov "9.142477";
CM019855.1	Cufflinks	exon	4291122	4291257	206	+	.	gene_id "CUFF.272"; transcript_id "CUFF.272.2"; exon_number "9"; FPKM "0.2552405640"; frac "0.171742"; conf_lo "0.191254"; conf_hi "0.319227"; cov "9.142477";
CM019855.1	Cufflinks	exon	4294359	4294548	206	+	.	gene_id "CUFF.272"; transcript_id "CUFF.272.2"; exon_number "10"; FPKM "0.2552405640"; frac "0.171742"; conf_lo "0.191254"; conf_hi "0.319227"; cov "9.142477";
CM019855.1	Cufflinks	exon	4296503	4296608	206	+	.	gene_id "CUFF.272"; transcript_id "CUFF.272.2"; exon_number "11"; FPKM "0.2552405640"; frac "0.171742"; conf_lo "0.191254"; conf_hi "0.319227"; cov "9.142477";
CM019855.1	Cufflinks	exon	4299348	4299532	206	+	.	gene_id "CUFF.272"; transcript_id "CUFF.272.2"; exon_number "12"; FPKM "0.2552405640"; frac "0.171742"; conf_lo "0.191254"; conf_hi "0.319227"; cov "9.142477";
CM019855.1	Cufflinks	exon	4302015	4302234	206	+	.	gene_id "CUFF.272"; transcript_id "CUFF.272.2"; exon_number "13"; FPKM "0.2552405640"; frac "0.171742"; conf_lo "0.191254"; conf_hi "0.319227"; cov "9.142477";
CM019855.1	Cufflinks	exon	4304287	4304499	206	+	.	gene_id "CUFF.272"; transcript_id "CUFF.272.2"; exon_number "14"; FPKM "0.2552405640"; frac "0.171742"; conf_lo "0.191254"; conf_hi "0.319227"; cov "9.142477";
CM019855.1	Cufflinks	exon	4307082	4307230	206	+	.	gene_id "CUFF.272"; transcript_id "CUFF.272.2"; exon_number "15"; FPKM "0.2552405640"; frac "0.171742"; conf_lo "0.191254"; conf_hi "0.319227"; cov "9.142477";
CM019855.1	Cufflinks	exon	4312794	4312983	206	+	.	gene_id "CUFF.272"; transcript_id "CUFF.272.2"; exon_number "16"; FPKM "0.2552405640"; frac "0.171742"; conf_lo "0.191254"; conf_hi "0.319227"; cov "9.142477";
CM019855.1	Cufflinks	exon	4314518	4314706	206	+	.	gene_id "CUFF.272"; transcript_id "CUFF.272.2"; exon_number "17"; FPKM "0.2552405640"; frac "0.171742"; conf_lo "0.191254"; conf_hi "0.319227"; cov "9.142477";
CM019855.1	Cufflinks	exon	4315979	4316068	206	+	.	gene_id "CUFF.272"; transcript_id "CUFF.272.2"; exon_number "18"; FPKM "0.2552405640"; frac "0.171742"; conf_lo "0.191254"; conf_hi "0.319227"; cov "9.142477";
CM019855.1	Cufflinks	exon	4321672	4321838	206	+	.	gene_id "CUFF.272"; transcript_id "CUFF.272.2"; exon_number "19"; FPKM "0.2552405640"; frac "0.171742"; conf_lo "0.191254"; conf_hi "0.319227"; cov "9.142477";
CM019855.1	Cufflinks	exon	4330054	4330307	206	+	.	gene_id "CUFF.272"; transcript_id "CUFF.272.2"; exon_number "20"; FPKM "0.2552405640"; frac "0.171742"; conf_lo "0.191254"; conf_hi "0.319227"; cov "9.142477";
CM019855.1	Cufflinks	exon	4339331	4339500	206	+	.	gene_id "CUFF.272"; transcript_id "CUFF.272.2"; exon_number "21"; FPKM "0.2552405640"; frac "0.171742"; conf_lo "0.191254"; conf_hi "0.319227"; cov "9.142477";
CM019855.1	Cufflinks	exon	4341208	4341381	206	+	.	gene_id "CUFF.272"; transcript_id "CUFF.272.2"; exon_number "22"; FPKM "0.2552405640"; frac "0.171742"; conf_lo "0.191254"; conf_hi "0.319227"; cov "9.142477";
CM019855.1	Cufflinks	exon	4348173	4348306	206	+	.	gene_id "CUFF.272"; transcript_id "CUFF.272.2"; exon_number "23"; FPKM "0.2552405640"; frac "0.171742"; conf_lo "0.191254"; conf_hi "0.319227"; cov "9.142477";
CM019855.1	Cufflinks	transcript	4243713	4244042	1000	.	.	gene_id "CUFF.274"; transcript_id "CUFF.274.1"; FPKM "3.7714949580"; frac "1.000000"; conf_lo "2.190821"; conf_hi "5.352169"; cov "136.040524";
CM019855.1	Cufflinks	exon	4243713	4244042	1000	.	.	gene_id "CUFF.274"; transcript_id "CUFF.274.1"; exon_number "1"; FPKM "3.7714949580"; frac "1.000000"; conf_lo "2.190821"; conf_hi "5.352169"; cov "136.040524";
CM019855.1	Cufflinks	transcript	4322822	4323198	1000	.	.	gene_id "CUFF.277"; transcript_id "CUFF.277.1"; FPKM "1.1941139803"; frac "1.000000"; conf_lo "0.531739"; conf_hi "1.856489"; cov "43.072546";
CM019855.1	Cufflinks	exon	4322822	4323198	1000	.	.	gene_id "CUFF.277"; transcript_id "CUFF.277.1"; exon_number "1"; FPKM "1.1941139803"; frac "1.000000"; conf_lo "0.531739"; conf_hi "1.856489"; cov "43.072546";
CM019855.1	Cufflinks	transcript	9385769	9386988	1000	.	.	gene_id "CUFF.278"; transcript_id "CUFF.278.1"; FPKM "0.0986623630"; frac "1.000000"; conf_lo "0.039167"; conf_hi "0.158158"; cov "3.558822";
CM019855.1	Cufflinks	exon	9385769	9386988	1000	.	.	gene_id "CUFF.278"; transcript_id "CUFF.278.1"; exon_number "1"; FPKM "0.0986623630"; frac "1.000000"; conf_lo "0.039167"; conf_hi "0.158158"; cov "3.558822";
CM019855.1	Cufflinks	transcript	9379877	9381663	1000	.	.	gene_id "CUFF.279"; transcript_id "CUFF.279.1"; FPKM "0.1447137706"; frac "1.000000"; conf_lo "0.087738"; conf_hi "0.201690"; cov "5.219929";
CM019855.1	Cufflinks	exon	9379877	9381663	1000	.	.	gene_id "CUFF.279"; transcript_id "CUFF.279.1"; exon_number "1"; FPKM "0.1447137706"; frac "1.000000"; conf_lo "0.087738"; conf_hi "0.201690"; cov "5.219929";
CM019855.1	Cufflinks	transcript	9389305	9391132	1000	.	.	gene_id "CUFF.280"; transcript_id "CUFF.280.1"; FPKM "0.1516836884"; frac "1.000000"; conf_lo "0.094353"; conf_hi "0.209015"; cov "5.471339";
CM019855.1	Cufflinks	exon	9389305	9391132	1000	.	.	gene_id "CUFF.280"; transcript_id "CUFF.280.1"; exon_number "1"; FPKM "0.1516836884"; frac "1.000000"; conf_lo "0.094353"; conf_hi "0.209015"; cov "5.471339";
CM019855.1	Cufflinks	transcript	9382214	9383580	1000	.	.	gene_id "CUFF.281"; transcript_id "CUFF.281.1"; FPKM "0.1780654346"; frac "1.000000"; conf_lo "0.103436"; conf_hi "0.252695"; cov "6.422948";
CM019855.1	Cufflinks	exon	9382214	9383580	1000	.	.	gene_id "CUFF.281"; transcript_id "CUFF.281.1"; exon_number "1"; FPKM "0.1780654346"; frac "1.000000"; conf_lo "0.103436"; conf_hi "0.252695"; cov "6.422948";
CM019855.1	Cufflinks	transcript	9402694	9403679	1000	.	.	gene_id "CUFF.282"; transcript_id "CUFF.282.1"; FPKM "0.2399341877"; frac "1.000000"; conf_lo "0.132632"; conf_hi "0.347236"; cov "8.654598";
CM019855.1	Cufflinks	exon	9402694	9403679	1000	.	.	gene_id "CUFF.282"; transcript_id "CUFF.282.1"; exon_number "1"; FPKM "0.2399341877"; frac "1.000000"; conf_lo "0.132632"; conf_hi "0.347236"; cov "8.654598";
CM019855.1	Cufflinks	transcript	8822262	8872526	1000	-	.	gene_id "CUFF.283"; transcript_id "CUFF.283.1"; FPKM "9.2502191060"; frac "1.000000"; conf_lo "8.734796"; conf_hi "9.765643"; cov "333.662026";
CM019855.1	Cufflinks	exon	8822262	8824183	1000	-	.	gene_id "CUFF.283"; transcript_id "CUFF.283.1"; exon_number "1"; FPKM "9.2502191060"; frac "1.000000"; conf_lo "8.734796"; conf_hi "9.765643"; cov "333.662026";
CM019855.1	Cufflinks	exon	8834237	8834302	1000	-	.	gene_id "CUFF.283"; transcript_id "CUFF.283.1"; exon_number "2"; FPKM "9.2502191060"; frac "1.000000"; conf_lo "8.734796"; conf_hi "9.765643"; cov "333.662026";
CM019855.1	Cufflinks	exon	8842624	8842742	1000	-	.	gene_id "CUFF.283"; transcript_id "CUFF.283.1"; exon_number "3"; FPKM "9.2502191060"; frac "1.000000"; conf_lo "8.734796"; conf_hi "9.765643"; cov "333.662026";
CM019855.1	Cufflinks	exon	8847781	8847960	1000	-	.	gene_id "CUFF.283"; transcript_id "CUFF.283.1"; exon_number "4"; FPKM "9.2502191060"; frac "1.000000"; conf_lo "8.734796"; conf_hi "9.765643"; cov "333.662026";
CM019855.1	Cufflinks	exon	8850483	8850646	1000	-	.	gene_id "CUFF.283"; transcript_id "CUFF.283.1"; exon_number "5"; FPKM "9.2502191060"; frac "1.000000"; conf_lo "8.734796"; conf_hi "9.765643"; cov "333.662026";
CM019855.1	Cufflinks	exon	8863230	8863431	1000	-	.	gene_id "CUFF.283"; transcript_id "CUFF.283.1"; exon_number "6"; FPKM "9.2502191060"; frac "1.000000"; conf_lo "8.734796"; conf_hi "9.765643"; cov "333.662026";
CM019855.1	Cufflinks	exon	8872274	8872526	1000	-	.	gene_id "CUFF.283"; transcript_id "CUFF.283.1"; exon_number "7"; FPKM "9.2502191060"; frac "1.000000"; conf_lo "8.734796"; conf_hi "9.765643"; cov "333.662026";
CM019855.1	Cufflinks	transcript	9751466	9752380	1000	.	.	gene_id "CUFF.284"; transcript_id "CUFF.284.1"; FPKM "0.1470205844"; frac "1.000000"; conf_lo "0.058364"; conf_hi "0.235677"; cov "5.303138";
CM019855.1	Cufflinks	exon	9751466	9752380	1000	.	.	gene_id "CUFF.284"; transcript_id "CUFF.284.1"; exon_number "1"; FPKM "0.1470205844"; frac "1.000000"; conf_lo "0.058364"; conf_hi "0.235677"; cov "5.303138";
CM019855.1	Cufflinks	transcript	9756644	9758125	1000	.	.	gene_id "CUFF.285"; transcript_id "CUFF.285.1"; FPKM "0.1188868485"; frac "1.000000"; conf_lo "0.061218"; conf_hi "0.176555"; cov "4.288334";
CM019855.1	Cufflinks	exon	9756644	9758125	1000	.	.	gene_id "CUFF.285"; transcript_id "CUFF.285.1"; exon_number "1"; FPKM "0.1188868485"; frac "1.000000"; conf_lo "0.061218"; conf_hi "0.176555"; cov "4.288334";
CM019855.1	Cufflinks	transcript	9759178	9759726	1000	.	.	gene_id "CUFF.286"; transcript_id "CUFF.286.1"; FPKM "0.3234395506"; frac "1.000000"; conf_lo "0.114599"; conf_hi "0.532280"; cov "11.666696";
CM019855.1	Cufflinks	exon	9759178	9759726	1000	.	.	gene_id "CUFF.286"; transcript_id "CUFF.286.1"; exon_number "1"; FPKM "0.3234395506"; frac "1.000000"; conf_lo "0.114599"; conf_hi "0.532280"; cov "11.666696";
CM019855.1	Cufflinks	transcript	9760450	9760971	1000	.	.	gene_id "CUFF.287"; transcript_id "CUFF.287.1"; FPKM "0.2526276998"; frac "1.000000"; conf_lo "0.061659"; conf_hi "0.443596"; cov "9.112462";
CM019855.1	Cufflinks	exon	9760450	9760971	1000	.	.	gene_id "CUFF.287"; transcript_id "CUFF.287.1"; exon_number "1"; FPKM "0.2526276998"; frac "1.000000"; conf_lo "0.061659"; conf_hi "0.443596"; cov "9.112462";
CM019855.1	Cufflinks	transcript	9761600	9762308	1000	.	.	gene_id "CUFF.288"; transcript_id "CUFF.288.1"; FPKM "0.3795572211"; frac "1.000000"; conf_lo "0.205159"; conf_hi "0.553956"; cov "13.690901";
CM019855.1	Cufflinks	exon	9761600	9762308	1000	.	.	gene_id "CUFF.288"; transcript_id "CUFF.288.1"; exon_number "1"; FPKM "0.3795572211"; frac "1.000000"; conf_lo "0.205159"; conf_hi "0.553956"; cov "13.690901";
CM019855.1	Cufflinks	transcript	9763673	9764906	1000	.	.	gene_id "CUFF.289"; transcript_id "CUFF.289.1"; FPKM "6.3883564217"; frac "1.000000"; conf_lo "5.911109"; conf_hi "6.865604"; cov "230.432590";
CM019855.1	Cufflinks	exon	9763673	9764906	1000	.	.	gene_id "CUFF.289"; transcript_id "CUFF.289.1"; exon_number "1"; FPKM "6.3883564217"; frac "1.000000"; conf_lo "5.911109"; conf_hi "6.865604"; cov "230.432590";
CM019855.1	Cufflinks	transcript	9848447	9849108	1000	.	.	gene_id "CUFF.291"; transcript_id "CUFF.291.1"; FPKM "0.4052163835"; frac "1.000000"; conf_lo "0.214069"; conf_hi "0.596363"; cov "14.616445";
CM019855.1	Cufflinks	exon	9848447	9849108	1000	.	.	gene_id "CUFF.291"; transcript_id "CUFF.291.1"; exon_number "1"; FPKM "0.4052163835"; frac "1.000000"; conf_lo "0.214069"; conf_hi "0.596363"; cov "14.616445";
CM019855.1	Cufflinks	transcript	9849273	9849914	1000	.	.	gene_id "CUFF.292"; transcript_id "CUFF.292.1"; FPKM "0.2379558138"; frac "1.000000"; conf_lo "0.084311"; conf_hi "0.391601"; cov "8.583237";
CM019855.1	Cufflinks	exon	9849273	9849914	1000	.	.	gene_id "CUFF.292"; transcript_id "CUFF.292.1"; exon_number "1"; FPKM "0.2379558138"; frac "1.000000"; conf_lo "0.084311"; conf_hi "0.391601"; cov "8.583237";
CM019855.1	Cufflinks	transcript	9850941	9852002	1000	.	.	gene_id "CUFF.293"; transcript_id "CUFF.293.1"; FPKM "0.1513609962"; frac "1.000000"; conf_lo "0.070455"; conf_hi "0.232267"; cov "5.459700";
CM019855.1	Cufflinks	exon	9850941	9852002	1000	.	.	gene_id "CUFF.293"; transcript_id "CUFF.293.1"; exon_number "1"; FPKM "0.1513609962"; frac "1.000000"; conf_lo "0.070455"; conf_hi "0.232267"; cov "5.459700";
CM019855.1	Cufflinks	transcript	9854225	9854689	1000	.	.	gene_id "CUFF.294"; transcript_id "CUFF.294.1"; FPKM "0.7627885078"; frac "1.000000"; conf_lo "0.381394"; conf_hi "1.144183"; cov "27.514328";
CM019855.1	Cufflinks	exon	9854225	9854689	1000	.	.	gene_id "CUFF.294"; transcript_id "CUFF.294.1"; exon_number "1"; FPKM "0.7627885078"; frac "1.000000"; conf_lo "0.381394"; conf_hi "1.144183"; cov "27.514328";
CM019855.1	Cufflinks	transcript	9852294	9853595	1000	.	.	gene_id "CUFF.295"; transcript_id "CUFF.295.1"; FPKM "0.1236087031"; frac "1.000000"; conf_lo "0.059191"; conf_hi "0.188026"; cov "4.458654";
CM019855.1	Cufflinks	exon	9852294	9853595	1000	.	.	gene_id "CUFF.295"; transcript_id "CUFF.295.1"; exon_number "1"; FPKM "0.1236087031"; frac "1.000000"; conf_lo "0.059191"; conf_hi "0.188026"; cov "4.458654";
CM019855.1	Cufflinks	transcript	9881079	9882368	1000	.	.	gene_id "CUFF.296"; transcript_id "CUFF.296.1"; FPKM "0.1501152760"; frac "1.000000"; conf_lo "0.079303"; conf_hi "0.220927"; cov "5.414765";
CM019855.1	Cufflinks	exon	9881079	9882368	1000	.	.	gene_id "CUFF.296"; transcript_id "CUFF.296.1"; exon_number "1"; FPKM "0.1501152760"; frac "1.000000"; conf_lo "0.079303"; conf_hi "0.220927"; cov "5.414765";
CM019855.1	Cufflinks	transcript	9884873	9885837	1000	.	.	gene_id "CUFF.297"; transcript_id "CUFF.297.1"; FPKM "0.1979432680"; frac "1.000000"; conf_lo "0.098972"; conf_hi "0.296915"; cov "7.139955";
CM019855.1	Cufflinks	exon	9884873	9885837	1000	.	.	gene_id "CUFF.297"; transcript_id "CUFF.297.1"; exon_number "1"; FPKM "0.1979432680"; frac "1.000000"; conf_lo "0.098972"; conf_hi "0.296915"; cov "7.139955";
CM019855.1	Cufflinks	transcript	8895232	9020587	1000	-	.	gene_id "CUFF.298"; transcript_id "CUFF.298.1"; FPKM "7.2149477212"; frac "1.000000"; conf_lo "6.772879"; conf_hi "7.657016"; cov "252.091673";
CM019855.1	Cufflinks	exon	8895232	8896253	1000	-	.	gene_id "CUFF.298"; transcript_id "CUFF.298.1"; exon_number "1"; FPKM "7.2149477212"; frac "1.000000"; conf_lo "6.772879"; conf_hi "7.657016"; cov "252.091673";
CM019855.1	Cufflinks	exon	8908148	8908282	1000	-	.	gene_id "CUFF.298"; transcript_id "CUFF.298.1"; exon_number "2"; FPKM "7.2149477212"; frac "1.000000"; conf_lo "6.772879"; conf_hi "7.657016"; cov "252.091673";
CM019855.1	Cufflinks	exon	8926635	8926705	1000	-	.	gene_id "CUFF.298"; transcript_id "CUFF.298.1"; exon_number "3"; FPKM "7.2149477212"; frac "1.000000"; conf_lo "6.772879"; conf_hi "7.657016"; cov "252.091673";
CM019855.1	Cufflinks	exon	8958218	8958348	1000	-	.	gene_id "CUFF.298"; transcript_id "CUFF.298.1"; exon_number "4"; FPKM "7.2149477212"; frac "1.000000"; conf_lo "6.772879"; conf_hi "7.657016"; cov "252.091673";
CM019855.1	Cufflinks	exon	8965295	8965458	1000	-	.	gene_id "CUFF.298"; transcript_id "CUFF.298.1"; exon_number "5"; FPKM "7.2149477212"; frac "1.000000"; conf_lo "6.772879"; conf_hi "7.657016"; cov "252.091673";
CM019855.1	Cufflinks	exon	8965684	8965754	1000	-	.	gene_id "CUFF.298"; transcript_id "CUFF.298.1"; exon_number "6"; FPKM "7.2149477212"; frac "1.000000"; conf_lo "6.772879"; conf_hi "7.657016"; cov "252.091673";
CM019855.1	Cufflinks	exon	8970795	8970931	1000	-	.	gene_id "CUFF.298"; transcript_id "CUFF.298.1"; exon_number "7"; FPKM "7.2149477212"; frac "1.000000"; conf_lo "6.772879"; conf_hi "7.657016"; cov "252.091673";
CM019855.1	Cufflinks	exon	8971542	8971613	1000	-	.	gene_id "CUFF.298"; transcript_id "CUFF.298.1"; exon_number "8"; FPKM "7.2149477212"; frac "1.000000"; conf_lo "6.772879"; conf_hi "7.657016"; cov "252.091673";
CM019855.1	Cufflinks	exon	8978671	8978762	1000	-	.	gene_id "CUFF.298"; transcript_id "CUFF.298.1"; exon_number "9"; FPKM "7.2149477212"; frac "1.000000"; conf_lo "6.772879"; conf_hi "7.657016"; cov "252.091673";
CM019855.1	Cufflinks	exon	8980434	8980501	1000	-	.	gene_id "CUFF.298"; transcript_id "CUFF.298.1"; exon_number "10"; FPKM "7.2149477212"; frac "1.000000"; conf_lo "6.772879"; conf_hi "7.657016"; cov "252.091673";
CM019855.1	Cufflinks	exon	8986622	8986682	1000	-	.	gene_id "CUFF.298"; transcript_id "CUFF.298.1"; exon_number "11"; FPKM "7.2149477212"; frac "1.000000"; conf_lo "6.772879"; conf_hi "7.657016"; cov "252.091673";
CM019855.1	Cufflinks	exon	8991929	8992021	1000	-	.	gene_id "CUFF.298"; transcript_id "CUFF.298.1"; exon_number "12"; FPKM "7.2149477212"; frac "1.000000"; conf_lo "6.772879"; conf_hi "7.657016"; cov "252.091673";
CM019855.1	Cufflinks	exon	8995547	8995592	1000	-	.	gene_id "CUFF.298"; transcript_id "CUFF.298.1"; exon_number "13"; FPKM "7.2149477212"; frac "1.000000"; conf_lo "6.772879"; conf_hi "7.657016"; cov "252.091673";
CM019855.1	Cufflinks	exon	8997216	8997299	1000	-	.	gene_id "CUFF.298"; transcript_id "CUFF.298.1"; exon_number "14"; FPKM "7.2149477212"; frac "1.000000"; conf_lo "6.772879"; conf_hi "7.657016"; cov "252.091673";
CM019855.1	Cufflinks	exon	9003836	9003923	1000	-	.	gene_id "CUFF.298"; transcript_id "CUFF.298.1"; exon_number "15"; FPKM "7.2149477212"; frac "1.000000"; conf_lo "6.772879"; conf_hi "7.657016"; cov "252.091673";
CM019855.1	Cufflinks	exon	9005926	9006052	1000	-	.	gene_id "CUFF.298"; transcript_id "CUFF.298.1"; exon_number "16"; FPKM "7.2149477212"; frac "1.000000"; conf_lo "6.772879"; conf_hi "7.657016"; cov "252.091673";
CM019855.1	Cufflinks	exon	9020466	9020587	1000	-	.	gene_id "CUFF.298"; transcript_id "CUFF.298.1"; exon_number "17"; FPKM "7.2149477212"; frac "1.000000"; conf_lo "6.772879"; conf_hi "7.657016"; cov "252.091673";
CM019855.1	Cufflinks	transcript	9620328	9666511	1000	-	.	gene_id "CUFF.290"; transcript_id "CUFF.290.1"; FPKM "1.3059616940"; frac "1.000000"; conf_lo "1.168701"; conf_hi "1.443222"; cov "46.946746";
CM019855.1	Cufflinks	exon	9620328	9623041	1000	-	.	gene_id "CUFF.290"; transcript_id "CUFF.290.1"; exon_number "1"; FPKM "1.3059616940"; frac "1.000000"; conf_lo "1.168701"; conf_hi "1.443222"; cov "46.946746";
CM019855.1	Cufflinks	exon	9626965	9627075	1000	-	.	gene_id "CUFF.290"; transcript_id "CUFF.290.1"; exon_number "2"; FPKM "1.3059616940"; frac "1.000000"; conf_lo "1.168701"; conf_hi "1.443222"; cov "46.946746";
CM019855.1	Cufflinks	exon	9651437	9651520	1000	-	.	gene_id "CUFF.290"; transcript_id "CUFF.290.1"; exon_number "3"; FPKM "1.3059616940"; frac "1.000000"; conf_lo "1.168701"; conf_hi "1.443222"; cov "46.946746";
CM019855.1	Cufflinks	exon	9666341	9666511	1000	-	.	gene_id "CUFF.290"; transcript_id "CUFF.290.1"; exon_number "4"; FPKM "1.3059616940"; frac "1.000000"; conf_lo "1.168701"; conf_hi "1.443222"; cov "46.946746";
CM019855.1	Cufflinks	transcript	9686330	9738115	1000	-	.	gene_id "CUFF.299"; transcript_id "CUFF.299.1"; FPKM "2.9037457762"; frac "1.000000"; conf_lo "2.355918"; conf_hi "3.451574"; cov "101.759777";
CM019855.1	Cufflinks	exon	9686330	9686461	1000	-	.	gene_id "CUFF.299"; transcript_id "CUFF.299.1"; exon_number "1"; FPKM "2.9037457762"; frac "1.000000"; conf_lo "2.355918"; conf_hi "3.451574"; cov "101.759777";
CM019855.1	Cufflinks	exon	9696064	9696248	1000	-	.	gene_id "CUFF.299"; transcript_id "CUFF.299.1"; exon_number "2"; FPKM "2.9037457762"; frac "1.000000"; conf_lo "2.355918"; conf_hi "3.451574"; cov "101.759777";
CM019855.1	Cufflinks	exon	9731763	9731942	1000	-	.	gene_id "CUFF.299"; transcript_id "CUFF.299.1"; exon_number "3"; FPKM "2.9037457762"; frac "1.000000"; conf_lo "2.355918"; conf_hi "3.451574"; cov "101.759777";
CM019855.1	Cufflinks	exon	9737973	9738115	1000	-	.	gene_id "CUFF.299"; transcript_id "CUFF.299.1"; exon_number "4"; FPKM "2.9037457762"; frac "1.000000"; conf_lo "2.355918"; conf_hi "3.451574"; cov "101.759777";
CM019855.1	Cufflinks	transcript	9919291	9922434	1000	-	.	gene_id "CUFF.300"; transcript_id "CUFF.300.1"; FPKM "0.0425127574"; frac "0.181440"; conf_lo "0.007563"; conf_hi "0.077462"; cov "1.533466";
CM019855.1	Cufflinks	exon	9919291	9921465	1000	-	.	gene_id "CUFF.300"; transcript_id "CUFF.300.1"; exon_number "1"; FPKM "0.0425127574"; frac "0.181440"; conf_lo "0.007563"; conf_hi "0.077462"; cov "1.533466";
CM019855.1	Cufflinks	exon	9922294	9922434	1000	-	.	gene_id "CUFF.300"; transcript_id "CUFF.300.1"; exon_number "2"; FPKM "0.0425127574"; frac "0.181440"; conf_lo "0.007563"; conf_hi "0.077462"; cov "1.533466";
CM019855.1	Cufflinks	transcript	9919291	9921946	1000	.	.	gene_id "CUFF.301"; transcript_id "CUFF.301.1"; FPKM "0.1642018652"; frac "0.818560"; conf_lo "0.111099"; conf_hi "0.217305"; cov "5.922879";
CM019855.1	Cufflinks	exon	9919291	9921946	1000	.	.	gene_id "CUFF.301"; transcript_id "CUFF.301.1"; exon_number "1"; FPKM "0.1642018652"; frac "0.818560"; conf_lo "0.111099"; conf_hi "0.217305"; cov "5.922879";
CM019855.1	Cufflinks	transcript	9764961	9848226	1000	-	.	gene_id "CUFF.302"; transcript_id "CUFF.302.1"; FPKM "5.7035074005"; frac "0.831603"; conf_lo "5.331812"; conf_hi "6.075203"; cov "205.729596";
CM019855.1	Cufflinks	exon	9764961	9765288	1000	-	.	gene_id "CUFF.302"; transcript_id "CUFF.302.1"; exon_number "1"; FPKM "5.7035074005"; frac "0.831603"; conf_lo "5.331812"; conf_hi "6.075203"; cov "205.729596";
CM019855.1	Cufflinks	exon	9766958	9767062	1000	-	.	gene_id "CUFF.302"; transcript_id "CUFF.302.1"; exon_number "2"; FPKM "5.7035074005"; frac "0.831603"; conf_lo "5.331812"; conf_hi "6.075203"; cov "205.729596";
CM019855.1	Cufflinks	exon	9772856	9773002	1000	-	.	gene_id "CUFF.302"; transcript_id "CUFF.302.1"; exon_number "3"; FPKM "5.7035074005"; frac "0.831603"; conf_lo "5.331812"; conf_hi "6.075203"; cov "205.729596";
CM019855.1	Cufflinks	exon	9775690	9775786	1000	-	.	gene_id "CUFF.302"; transcript_id "CUFF.302.1"; exon_number "4"; FPKM "5.7035074005"; frac "0.831603"; conf_lo "5.331812"; conf_hi "6.075203"; cov "205.729596";
CM019855.1	Cufflinks	exon	9781551	9781661	1000	-	.	gene_id "CUFF.302"; transcript_id "CUFF.302.1"; exon_number "5"; FPKM "5.7035074005"; frac "0.831603"; conf_lo "5.331812"; conf_hi "6.075203"; cov "205.729596";
CM019855.1	Cufflinks	exon	9781746	9781792	1000	-	.	gene_id "CUFF.302"; transcript_id "CUFF.302.1"; exon_number "6"; FPKM "5.7035074005"; frac "0.831603"; conf_lo "5.331812"; conf_hi "6.075203"; cov "205.729596";
CM019855.1	Cufflinks	exon	9783314	9783478	1000	-	.	gene_id "CUFF.302"; transcript_id "CUFF.302.1"; exon_number "7"; FPKM "5.7035074005"; frac "0.831603"; conf_lo "5.331812"; conf_hi "6.075203"; cov "205.729596";
CM019855.1	Cufflinks	exon	9786776	9786901	1000	-	.	gene_id "CUFF.302"; transcript_id "CUFF.302.1"; exon_number "8"; FPKM "5.7035074005"; frac "0.831603"; conf_lo "5.331812"; conf_hi "6.075203"; cov "205.729596";
CM019855.1	Cufflinks	exon	9788124	9788205	1000	-	.	gene_id "CUFF.302"; transcript_id "CUFF.302.1"; exon_number "9"; FPKM "5.7035074005"; frac "0.831603"; conf_lo "5.331812"; conf_hi "6.075203"; cov "205.729596";
CM019855.1	Cufflinks	exon	9799091	9799179	1000	-	.	gene_id "CUFF.302"; transcript_id "CUFF.302.1"; exon_number "10"; FPKM "5.7035074005"; frac "0.831603"; conf_lo "5.331812"; conf_hi "6.075203"; cov "205.729596";
CM019855.1	Cufflinks	exon	9804834	9804866	1000	-	.	gene_id "CUFF.302"; transcript_id "CUFF.302.1"; exon_number "11"; FPKM "5.7035074005"; frac "0.831603"; conf_lo "5.331812"; conf_hi "6.075203"; cov "205.729596";
CM019855.1	Cufflinks	exon	9804965	9805009	1000	-	.	gene_id "CUFF.302"; transcript_id "CUFF.302.1"; exon_number "12"; FPKM "5.7035074005"; frac "0.831603"; conf_lo "5.331812"; conf_hi "6.075203"; cov "205.729596";
CM019855.1	Cufflinks	exon	9808853	9808942	1000	-	.	gene_id "CUFF.302"; transcript_id "CUFF.302.1"; exon_number "13"; FPKM "5.7035074005"; frac "0.831603"; conf_lo "5.331812"; conf_hi "6.075203"; cov "205.729596";
CM019855.1	Cufflinks	exon	9809077	9809163	1000	-	.	gene_id "CUFF.302"; transcript_id "CUFF.302.1"; exon_number "14"; FPKM "5.7035074005"; frac "0.831603"; conf_lo "5.331812"; conf_hi "6.075203"; cov "205.729596";
CM019855.1	Cufflinks	exon	9810598	9810680	1000	-	.	gene_id "CUFF.302"; transcript_id "CUFF.302.1"; exon_number "15"; FPKM "5.7035074005"; frac "0.831603"; conf_lo "5.331812"; conf_hi "6.075203"; cov "205.729596";
CM019855.1	Cufflinks	exon	9811635	9811712	1000	-	.	gene_id "CUFF.302"; transcript_id "CUFF.302.1"; exon_number "16"; FPKM "5.7035074005"; frac "0.831603"; conf_lo "5.331812"; conf_hi "6.075203"; cov "205.729596";
CM019855.1	Cufflinks	exon	9821221	9821311	1000	-	.	gene_id "CUFF.302"; transcript_id "CUFF.302.1"; exon_number "17"; FPKM "5.7035074005"; frac "0.831603"; conf_lo "5.331812"; conf_hi "6.075203"; cov "205.729596";
CM019855.1	Cufflinks	exon	9822671	9822770	1000	-	.	gene_id "CUFF.302"; transcript_id "CUFF.302.1"; exon_number "18"; FPKM "5.7035074005"; frac "0.831603"; conf_lo "5.331812"; conf_hi "6.075203"; cov "205.729596";
CM019855.1	Cufflinks	exon	9826281	9826373	1000	-	.	gene_id "CUFF.302"; transcript_id "CUFF.302.1"; exon_number "19"; FPKM "5.7035074005"; frac "0.831603"; conf_lo "5.331812"; conf_hi "6.075203"; cov "205.729596";
CM019855.1	Cufflinks	exon	9836602	9836743	1000	-	.	gene_id "CUFF.302"; transcript_id "CUFF.302.1"; exon_number "20"; FPKM "5.7035074005"; frac "0.831603"; conf_lo "5.331812"; conf_hi "6.075203"; cov "205.729596";
CM019855.1	Cufflinks	exon	9838072	9838159	1000	-	.	gene_id "CUFF.302"; transcript_id "CUFF.302.1"; exon_number "21"; FPKM "5.7035074005"; frac "0.831603"; conf_lo "5.331812"; conf_hi "6.075203"; cov "205.729596";
CM019855.1	Cufflinks	exon	9847534	9847580	1000	-	.	gene_id "CUFF.302"; transcript_id "CUFF.302.1"; exon_number "22"; FPKM "5.7035074005"; frac "0.831603"; conf_lo "5.331812"; conf_hi "6.075203"; cov "205.729596";
CM019855.1	Cufflinks	exon	9847769	9848226	1000	-	.	gene_id "CUFF.302"; transcript_id "CUFF.302.1"; exon_number "23"; FPKM "5.7035074005"; frac "0.831603"; conf_lo "5.331812"; conf_hi "6.075203"; cov "205.729596";
CM019855.1	Cufflinks	transcript	9836261	9848226	735	-	.	gene_id "CUFF.302"; transcript_id "CUFF.302.2"; FPKM "4.1968390718"; frac "0.168397"; conf_lo "3.660771"; conf_hi "4.732907"; cov "151.382990";
CM019855.1	Cufflinks	exon	9836261	9836489	735	-	.	gene_id "CUFF.302"; transcript_id "CUFF.302.2"; exon_number "1"; FPKM "4.1968390718"; frac "0.168397"; conf_lo "3.660771"; conf_hi "4.732907"; cov "151.382990";
CM019855.1	Cufflinks	exon	9836602	9836743	735	-	.	gene_id "CUFF.302"; transcript_id "CUFF.302.2"; exon_number "2"; FPKM "4.1968390718"; frac "0.168397"; conf_lo "3.660771"; conf_hi "4.732907"; cov "151.382990";
CM019855.1	Cufflinks	exon	9838072	9838159	735	-	.	gene_id "CUFF.302"; transcript_id "CUFF.302.2"; exon_number "3"; FPKM "4.1968390718"; frac "0.168397"; conf_lo "3.660771"; conf_hi "4.732907"; cov "151.382990";
CM019855.1	Cufflinks	exon	9847534	9847580	735	-	.	gene_id "CUFF.302"; transcript_id "CUFF.302.2"; exon_number "4"; FPKM "4.1968390718"; frac "0.168397"; conf_lo "3.660771"; conf_hi "4.732907"; cov "151.382990";
CM019855.1	Cufflinks	exon	9847769	9848226	735	-	.	gene_id "CUFF.302"; transcript_id "CUFF.302.2"; exon_number "5"; FPKM "4.1968390718"; frac "0.168397"; conf_lo "3.660771"; conf_hi "4.732907"; cov "151.382990";
CM019855.1	Cufflinks	transcript	9492090	9565951	1000	-	.	gene_id "CUFF.303"; transcript_id "CUFF.303.1"; FPKM "9.9572819224"; frac "1.000000"; conf_lo "9.448992"; conf_hi "10.465572"; cov "359.126672";
CM019855.1	Cufflinks	exon	9492090	9494567	1000	-	.	gene_id "CUFF.303"; transcript_id "CUFF.303.1"; exon_number "1"; FPKM "9.9572819224"; frac "1.000000"; conf_lo "9.448992"; conf_hi "10.465572"; cov "359.126672";
CM019855.1	Cufflinks	exon	9513632	9513814	1000	-	.	gene_id "CUFF.303"; transcript_id "CUFF.303.1"; exon_number "2"; FPKM "9.9572819224"; frac "1.000000"; conf_lo "9.448992"; conf_hi "10.465572"; cov "359.126672";
CM019855.1	Cufflinks	exon	9515735	9515861	1000	-	.	gene_id "CUFF.303"; transcript_id "CUFF.303.1"; exon_number "3"; FPKM "9.9572819224"; frac "1.000000"; conf_lo "9.448992"; conf_hi "10.465572"; cov "359.126672";
CM019855.1	Cufflinks	exon	9523191	9523258	1000	-	.	gene_id "CUFF.303"; transcript_id "CUFF.303.1"; exon_number "4"; FPKM "9.9572819224"; frac "1.000000"; conf_lo "9.448992"; conf_hi "10.465572"; cov "359.126672";
CM019855.1	Cufflinks	exon	9524978	9525086	1000	-	.	gene_id "CUFF.303"; transcript_id "CUFF.303.1"; exon_number "5"; FPKM "9.9572819224"; frac "1.000000"; conf_lo "9.448992"; conf_hi "10.465572"; cov "359.126672";
CM019855.1	Cufflinks	exon	9528214	9528343	1000	-	.	gene_id "CUFF.303"; transcript_id "CUFF.303.1"; exon_number "6"; FPKM "9.9572819224"; frac "1.000000"; conf_lo "9.448992"; conf_hi "10.465572"; cov "359.126672";
CM019855.1	Cufflinks	exon	9534909	9535177	1000	-	.	gene_id "CUFF.303"; transcript_id "CUFF.303.1"; exon_number "7"; FPKM "9.9572819224"; frac "1.000000"; conf_lo "9.448992"; conf_hi "10.465572"; cov "359.126672";
CM019855.1	Cufflinks	exon	9540974	9541067	1000	-	.	gene_id "CUFF.303"; transcript_id "CUFF.303.1"; exon_number "8"; FPKM "9.9572819224"; frac "1.000000"; conf_lo "9.448992"; conf_hi "10.465572"; cov "359.126672";
CM019855.1	Cufflinks	exon	9565353	9565951	1000	-	.	gene_id "CUFF.303"; transcript_id "CUFF.303.1"; exon_number "9"; FPKM "9.9572819224"; frac "1.000000"; conf_lo "9.448992"; conf_hi "10.465572"; cov "359.126672";
CM019855.1	Cufflinks	transcript	14067267	14069063	1000	.	.	gene_id "CUFF.304"; transcript_id "CUFF.304.1"; FPKM "0.1658674069"; frac "1.000000"; conf_lo "0.105301"; conf_hi "0.226434"; cov "5.982956";
CM019855.1	Cufflinks	exon	14067267	14069063	1000	.	.	gene_id "CUFF.304"; transcript_id "CUFF.304.1"; exon_number "1"; FPKM "0.1658674069"; frac "1.000000"; conf_lo "0.105301"; conf_hi "0.226434"; cov "5.982956";
CM019855.1	Cufflinks	transcript	15022888	15023744	1000	.	.	gene_id "CUFF.305"; transcript_id "CUFF.305.1"; FPKM "0.1916110240"; frac "1.000000"; conf_lo "0.085324"; conf_hi "0.297898"; cov "6.911547";
CM019855.1	Cufflinks	exon	15022888	15023744	1000	.	.	gene_id "CUFF.305"; transcript_id "CUFF.305.1"; exon_number "1"; FPKM "0.1916110240"; frac "1.000000"; conf_lo "0.085324"; conf_hi "0.297898"; cov "6.911547";
CM019855.1	Cufflinks	transcript	15025032	15027015	1000	.	.	gene_id "CUFF.306"; transcript_id "CUFF.306.1"; FPKM "0.0853202713"; frac "1.000000"; conf_lo "0.043593"; conf_hi "0.127047"; cov "3.077563";
CM019855.1	Cufflinks	exon	15025032	15027015	1000	.	.	gene_id "CUFF.306"; transcript_id "CUFF.306.1"; exon_number "1"; FPKM "0.0853202713"; frac "1.000000"; conf_lo "0.043593"; conf_hi "0.127047"; cov "3.077563";
CM019855.1	Cufflinks	transcript	15279649	15280255	1000	.	.	gene_id "CUFF.307"; transcript_id "CUFF.307.1"; FPKM "0.5695502495"; frac "1.000000"; conf_lo "0.321622"; conf_hi "0.817479"; cov "20.544085";
CM019855.1	Cufflinks	exon	15279649	15280255	1000	.	.	gene_id "CUFF.307"; transcript_id "CUFF.307.1"; exon_number "1"; FPKM "0.5695502495"; frac "1.000000"; conf_lo "0.321622"; conf_hi "0.817479"; cov "20.544085";
CM019855.1	Cufflinks	transcript	15524799	15526171	1000	.	.	gene_id "CUFF.309"; transcript_id "CUFF.309.1"; FPKM "0.1385815557"; frac "1.000000"; conf_lo "0.073210"; conf_hi "0.203953"; cov "4.998736";
CM019855.1	Cufflinks	exon	15524799	15526171	1000	.	.	gene_id "CUFF.309"; transcript_id "CUFF.309.1"; exon_number "1"; FPKM "0.1385815557"; frac "1.000000"; conf_lo "0.073210"; conf_hi "0.203953"; cov "4.998736";
CM019855.1	Cufflinks	transcript	15474454	15524608	362	+	.	gene_id "CUFF.315"; transcript_id "CUFF.315.1"; FPKM "1.0016687310"; frac "0.266837"; conf_lo "0.881148"; conf_hi "1.122189"; cov "36.102798";
CM019855.1	Cufflinks	exon	15474454	15475138	362	+	.	gene_id "CUFF.315"; transcript_id "CUFF.315.1"; exon_number "1"; FPKM "1.0016687310"; frac "0.266837"; conf_lo "0.881148"; conf_hi "1.122189"; cov "36.102798";
CM019855.1	Cufflinks	exon	15486507	15486712	362	+	.	gene_id "CUFF.315"; transcript_id "CUFF.315.1"; exon_number "2"; FPKM "1.0016687310"; frac "0.266837"; conf_lo "0.881148"; conf_hi "1.122189"; cov "36.102798";
CM019855.1	Cufflinks	exon	15506160	15506313	362	+	.	gene_id "CUFF.315"; transcript_id "CUFF.315.1"; exon_number "3"; FPKM "1.0016687310"; frac "0.266837"; conf_lo "0.881148"; conf_hi "1.122189"; cov "36.102798";
CM019855.1	Cufflinks	exon	15516826	15516925	362	+	.	gene_id "CUFF.315"; transcript_id "CUFF.315.1"; exon_number "4"; FPKM "1.0016687310"; frac "0.266837"; conf_lo "0.881148"; conf_hi "1.122189"; cov "36.102798";
CM019855.1	Cufflinks	exon	15518303	15518382	362	+	.	gene_id "CUFF.315"; transcript_id "CUFF.315.1"; exon_number "5"; FPKM "1.0016687310"; frac "0.266837"; conf_lo "0.881148"; conf_hi "1.122189"; cov "36.102798";
CM019855.1	Cufflinks	exon	15521294	15524608	362	+	.	gene_id "CUFF.315"; transcript_id "CUFF.315.1"; exon_number "6"; FPKM "1.0016687310"; frac "0.266837"; conf_lo "0.881148"; conf_hi "1.122189"; cov "36.102798";
CM019855.1	Cufflinks	transcript	15474454	15524608	1000	+	.	gene_id "CUFF.315"; transcript_id "CUFF.315.2"; FPKM "2.7599921750"; frac "0.733163"; conf_lo "2.560384"; conf_hi "2.959600"; cov "99.477439";
CM019855.1	Cufflinks	exon	15474454	15475126	1000	+	.	gene_id "CUFF.315"; transcript_id "CUFF.315.2"; exon_number "1"; FPKM "2.7599921750"; frac "0.733163"; conf_lo "2.560384"; conf_hi "2.959600"; cov "99.477439";
CM019855.1	Cufflinks	exon	15486507	15486712	1000	+	.	gene_id "CUFF.315"; transcript_id "CUFF.315.2"; exon_number "2"; FPKM "2.7599921750"; frac "0.733163"; conf_lo "2.560384"; conf_hi "2.959600"; cov "99.477439";
CM019855.1	Cufflinks	exon	15506160	15506313	1000	+	.	gene_id "CUFF.315"; transcript_id "CUFF.315.2"; exon_number "3"; FPKM "2.7599921750"; frac "0.733163"; conf_lo "2.560384"; conf_hi "2.959600"; cov "99.477439";
CM019855.1	Cufflinks	exon	15516826	15516925	1000	+	.	gene_id "CUFF.315"; transcript_id "CUFF.315.2"; exon_number "4"; FPKM "2.7599921750"; frac "0.733163"; conf_lo "2.560384"; conf_hi "2.959600"; cov "99.477439";
CM019855.1	Cufflinks	exon	15518303	15518382	1000	+	.	gene_id "CUFF.315"; transcript_id "CUFF.315.2"; exon_number "5"; FPKM "2.7599921750"; frac "0.733163"; conf_lo "2.560384"; conf_hi "2.959600"; cov "99.477439";
CM019855.1	Cufflinks	exon	15521294	15524608	1000	+	.	gene_id "CUFF.315"; transcript_id "CUFF.315.2"; exon_number "6"; FPKM "2.7599921750"; frac "0.733163"; conf_lo "2.560384"; conf_hi "2.959600"; cov "99.477439";
CM019855.1	Cufflinks	transcript	14069228	14301883	1000	-	.	gene_id "CUFF.308"; transcript_id "CUFF.308.1"; FPKM "0.1594774749"; frac "1.000000"; conf_lo "0.073289"; conf_hi "0.245666"; cov "4.218476";
CM019855.1	Cufflinks	exon	14069228	14069344	1000	-	.	gene_id "CUFF.308"; transcript_id "CUFF.308.1"; exon_number "1"; FPKM "0.1594774749"; frac "1.000000"; conf_lo "0.073289"; conf_hi "0.245666"; cov "4.218476";
CM019855.1	Cufflinks	exon	14081799	14081870	1000	-	.	gene_id "CUFF.308"; transcript_id "CUFF.308.1"; exon_number "2"; FPKM "0.1594774749"; frac "1.000000"; conf_lo "0.073289"; conf_hi "0.245666"; cov "4.218476";
CM019855.1	Cufflinks	exon	14156442	14156660	1000	-	.	gene_id "CUFF.308"; transcript_id "CUFF.308.1"; exon_number "3"; FPKM "0.1594774749"; frac "1.000000"; conf_lo "0.073289"; conf_hi "0.245666"; cov "4.218476";
CM019855.1	Cufflinks	exon	14183090	14183183	1000	-	.	gene_id "CUFF.308"; transcript_id "CUFF.308.1"; exon_number "4"; FPKM "0.1594774749"; frac "1.000000"; conf_lo "0.073289"; conf_hi "0.245666"; cov "4.218476";
CM019855.1	Cufflinks	exon	14219300	14219433	1000	-	.	gene_id "CUFF.308"; transcript_id "CUFF.308.1"; exon_number "5"; FPKM "0.1594774749"; frac "1.000000"; conf_lo "0.073289"; conf_hi "0.245666"; cov "4.218476";
CM019855.1	Cufflinks	exon	14270742	14270981	1000	-	.	gene_id "CUFF.308"; transcript_id "CUFF.308.1"; exon_number "6"; FPKM "0.1594774749"; frac "1.000000"; conf_lo "0.073289"; conf_hi "0.245666"; cov "4.218476";
CM019855.1	Cufflinks	exon	14301685	14301883	1000	-	.	gene_id "CUFF.308"; transcript_id "CUFF.308.1"; exon_number "7"; FPKM "0.1594774749"; frac "1.000000"; conf_lo "0.073289"; conf_hi "0.245666"; cov "4.218476";
CM019855.1	Cufflinks	transcript	14310456	14498525	1000	-	.	gene_id "CUFF.310"; transcript_id "CUFF.310.1"; FPKM "0.1501912097"; frac "1.000000"; conf_lo "0.084710"; conf_hi "0.215672"; cov "4.925004";
CM019855.1	Cufflinks	exon	14310456	14310616	1000	-	.	gene_id "CUFF.310"; transcript_id "CUFF.310.1"; exon_number "1"; FPKM "0.1501912097"; frac "1.000000"; conf_lo "0.084710"; conf_hi "0.215672"; cov "4.925004";
CM019855.1	Cufflinks	exon	14313573	14313700	1000	-	.	gene_id "CUFF.310"; transcript_id "CUFF.310.1"; exon_number "2"; FPKM "0.1501912097"; frac "1.000000"; conf_lo "0.084710"; conf_hi "0.215672"; cov "4.925004";
CM019855.1	Cufflinks	exon	14321447	14321603	1000	-	.	gene_id "CUFF.310"; transcript_id "CUFF.310.1"; exon_number "3"; FPKM "0.1501912097"; frac "1.000000"; conf_lo "0.084710"; conf_hi "0.215672"; cov "4.925004";
CM019855.1	Cufflinks	exon	14403752	14403952	1000	-	.	gene_id "CUFF.310"; transcript_id "CUFF.310.1"; exon_number "4"; FPKM "0.1501912097"; frac "1.000000"; conf_lo "0.084710"; conf_hi "0.215672"; cov "4.925004";
CM019855.1	Cufflinks	exon	14408466	14408585	1000	-	.	gene_id "CUFF.310"; transcript_id "CUFF.310.1"; exon_number "5"; FPKM "0.1501912097"; frac "1.000000"; conf_lo "0.084710"; conf_hi "0.215672"; cov "4.925004";
CM019855.1	Cufflinks	exon	14416620	14416726	1000	-	.	gene_id "CUFF.310"; transcript_id "CUFF.310.1"; exon_number "6"; FPKM "0.1501912097"; frac "1.000000"; conf_lo "0.084710"; conf_hi "0.215672"; cov "4.925004";
CM019855.1	Cufflinks	exon	14457902	14458073	1000	-	.	gene_id "CUFF.310"; transcript_id "CUFF.310.1"; exon_number "7"; FPKM "0.1501912097"; frac "1.000000"; conf_lo "0.084710"; conf_hi "0.215672"; cov "4.925004";
CM019855.1	Cufflinks	exon	14463470	14463613	1000	-	.	gene_id "CUFF.310"; transcript_id "CUFF.310.1"; exon_number "8"; FPKM "0.1501912097"; frac "1.000000"; conf_lo "0.084710"; conf_hi "0.215672"; cov "4.925004";
CM019855.1	Cufflinks	exon	14497823	14498084	1000	-	.	gene_id "CUFF.310"; transcript_id "CUFF.310.1"; exon_number "9"; FPKM "0.1501912097"; frac "1.000000"; conf_lo "0.084710"; conf_hi "0.215672"; cov "4.925004";
CM019855.1	Cufflinks	exon	14498467	14498525	1000	-	.	gene_id "CUFF.310"; transcript_id "CUFF.310.1"; exon_number "10"; FPKM "0.1501912097"; frac "1.000000"; conf_lo "0.084710"; conf_hi "0.215672"; cov "4.925004";
CM019855.1	Cufflinks	transcript	14345621	14347456	1000	.	.	gene_id "CUFF.311"; transcript_id "CUFF.311.1"; FPKM "0.0810175285"; frac "1.000000"; conf_lo "0.037904"; conf_hi "0.124131"; cov "2.922360";
CM019855.1	Cufflinks	exon	14345621	14347456	1000	.	.	gene_id "CUFF.311"; transcript_id "CUFF.311.1"; exon_number "1"; FPKM "0.0810175285"; frac "1.000000"; conf_lo "0.037904"; conf_hi "0.124131"; cov "2.922360";
CM019855.1	Cufflinks	transcript	14474503	14474863	1000	.	.	gene_id "CUFF.313"; transcript_id "CUFF.313.1"; FPKM "1.4178899325"; frac "1.000000"; conf_lo "0.631386"; conf_hi "2.204394"; cov "51.144305";
CM019855.1	Cufflinks	exon	14474503	14474863	1000	.	.	gene_id "CUFF.313"; transcript_id "CUFF.313.1"; exon_number "1"; FPKM "1.4178899325"; frac "1.000000"; conf_lo "0.631386"; conf_hi "2.204394"; cov "51.144305";
CM019855.1	Cufflinks	transcript	16333879	16340658	1000	+	.	gene_id "CUFF.321"; transcript_id "CUFF.321.1"; FPKM "0.1607569999"; frac "0.353686"; conf_lo "0.111894"; conf_hi "0.209620"; cov "5.798620";
CM019855.1	Cufflinks	exon	16333879	16335459	1000	+	.	gene_id "CUFF.321"; transcript_id "CUFF.321.1"; exon_number "1"; FPKM "0.1607569999"; frac "0.353686"; conf_lo "0.111894"; conf_hi "0.209620"; cov "5.798620";
CM019855.1	Cufflinks	exon	16338068	16340658	1000	+	.	gene_id "CUFF.321"; transcript_id "CUFF.321.1"; exon_number "2"; FPKM "0.1607569999"; frac "0.353686"; conf_lo "0.111894"; conf_hi "0.209620"; cov "5.798620";
CM019855.1	Cufflinks	transcript	16333879	16335469	1000	.	.	gene_id "CUFF.322"; transcript_id "CUFF.322.1"; FPKM "0.1397209700"; frac "0.102879"; conf_lo "0.065463"; conf_hi "0.213979"; cov "5.039835";
CM019855.1	Cufflinks	exon	16333879	16335469	1000	.	.	gene_id "CUFF.322"; transcript_id "CUFF.322.1"; exon_number "1"; FPKM "0.1397209700"; frac "0.102879"; conf_lo "0.065463"; conf_hi "0.213979"; cov "5.039835";
CM019855.1	Cufflinks	transcript	16337859	16340658	1000	.	.	gene_id "CUFF.323"; transcript_id "CUFF.323.1"; FPKM "0.3821629408"; frac "0.543435"; conf_lo "0.299035"; conf_hi "0.465290"; cov "13.784891";
CM019855.1	Cufflinks	exon	16337859	16340658	1000	.	.	gene_id "CUFF.323"; transcript_id "CUFF.323.1"; exon_number "1"; FPKM "0.3821629408"; frac "0.543435"; conf_lo "0.299035"; conf_hi "0.465290"; cov "13.784891";
CM019855.1	Cufflinks	transcript	16068515	16123532	1000	-	.	gene_id "CUFF.326"; transcript_id "CUFF.326.1"; FPKM "2.3676813964"; frac "1.000000"; conf_lo "2.219236"; conf_hi "2.516127"; cov "85.380906";
CM019855.1	Cufflinks	exon	16068515	16074397	1000	-	.	gene_id "CUFF.326"; transcript_id "CUFF.326.1"; exon_number "1"; FPKM "2.3676813964"; frac "1.000000"; conf_lo "2.219236"; conf_hi "2.516127"; cov "85.380906";
CM019855.1	Cufflinks	exon	16076270	16076456	1000	-	.	gene_id "CUFF.326"; transcript_id "CUFF.326.1"; exon_number "2"; FPKM "2.3676813964"; frac "1.000000"; conf_lo "2.219236"; conf_hi "2.516127"; cov "85.380906";
CM019855.1	Cufflinks	exon	16079183	16079303	1000	-	.	gene_id "CUFF.326"; transcript_id "CUFF.326.1"; exon_number "3"; FPKM "2.3676813964"; frac "1.000000"; conf_lo "2.219236"; conf_hi "2.516127"; cov "85.380906";
CM019855.1	Cufflinks	exon	16081640	16081689	1000	-	.	gene_id "CUFF.326"; transcript_id "CUFF.326.1"; exon_number "4"; FPKM "2.3676813964"; frac "1.000000"; conf_lo "2.219236"; conf_hi "2.516127"; cov "85.380906";
CM019855.1	Cufflinks	exon	16085396	16085474	1000	-	.	gene_id "CUFF.326"; transcript_id "CUFF.326.1"; exon_number "5"; FPKM "2.3676813964"; frac "1.000000"; conf_lo "2.219236"; conf_hi "2.516127"; cov "85.380906";
CM019855.1	Cufflinks	exon	16087841	16087923	1000	-	.	gene_id "CUFF.326"; transcript_id "CUFF.326.1"; exon_number "6"; FPKM "2.3676813964"; frac "1.000000"; conf_lo "2.219236"; conf_hi "2.516127"; cov "85.380906";
CM019855.1	Cufflinks	exon	16108903	16109190	1000	-	.	gene_id "CUFF.326"; transcript_id "CUFF.326.1"; exon_number "7"; FPKM "2.3676813964"; frac "1.000000"; conf_lo "2.219236"; conf_hi "2.516127"; cov "85.380906";
CM019855.1	Cufflinks	exon	16123503	16123532	1000	-	.	gene_id "CUFF.326"; transcript_id "CUFF.326.1"; exon_number "8"; FPKM "2.3676813964"; frac "1.000000"; conf_lo "2.219236"; conf_hi "2.516127"; cov "85.380906";
CM019855.1	Cufflinks	transcript	17315738	17316674	1000	.	.	gene_id "CUFF.327"; transcript_id "CUFF.327.1"; FPKM "0.1290911556"; frac "1.000000"; conf_lo "0.045739"; conf_hi "0.212444"; cov "4.656410";
CM019855.1	Cufflinks	exon	17315738	17316674	1000	.	.	gene_id "CUFF.327"; transcript_id "CUFF.327.1"; exon_number "1"; FPKM "0.1290911556"; frac "1.000000"; conf_lo "0.045739"; conf_hi "0.212444"; cov "4.656410";
CM019855.1	Cufflinks	transcript	17320656	17321423	1000	.	.	gene_id "CUFF.328"; transcript_id "CUFF.328.1"; FPKM "0.1749923620"; frac "1.000000"; conf_lo "0.062002"; conf_hi "0.287983"; cov "6.312100";
CM019855.1	Cufflinks	exon	17320656	17321423	1000	.	.	gene_id "CUFF.328"; transcript_id "CUFF.328.1"; exon_number "1"; FPKM "0.1749923620"; frac "1.000000"; conf_lo "0.062002"; conf_hi "0.287983"; cov "6.312100";
CM019855.1	Cufflinks	transcript	16219261	16278397	1000	+	.	gene_id "CUFF.330"; transcript_id "CUFF.330.1"; FPKM "7.2983122354"; frac "1.000000"; conf_lo "6.924901"; conf_hi "7.671724"; cov "262.132598";
CM019855.1	Cufflinks	exon	16219261	16219442	1000	+	.	gene_id "CUFF.330"; transcript_id "CUFF.330.1"; exon_number "1"; FPKM "7.2983122354"; frac "1.000000"; conf_lo "6.924901"; conf_hi "7.671724"; cov "262.132598";
CM019855.1	Cufflinks	exon	16242828	16242991	1000	+	.	gene_id "CUFF.330"; transcript_id "CUFF.330.1"; exon_number "2"; FPKM "7.2983122354"; frac "1.000000"; conf_lo "6.924901"; conf_hi "7.671724"; cov "262.132598";
CM019855.1	Cufflinks	exon	16249553	16249761	1000	+	.	gene_id "CUFF.330"; transcript_id "CUFF.330.1"; exon_number "3"; FPKM "7.2983122354"; frac "1.000000"; conf_lo "6.924901"; conf_hi "7.671724"; cov "262.132598";
CM019855.1	Cufflinks	exon	16273263	16273438	1000	+	.	gene_id "CUFF.330"; transcript_id "CUFF.330.1"; exon_number "4"; FPKM "7.2983122354"; frac "1.000000"; conf_lo "6.924901"; conf_hi "7.671724"; cov "262.132598";
CM019855.1	Cufflinks	exon	16273768	16278397	1000	+	.	gene_id "CUFF.330"; transcript_id "CUFF.330.1"; exon_number "5"; FPKM "7.2983122354"; frac "1.000000"; conf_lo "6.924901"; conf_hi "7.671724"; cov "262.132598";
CM019855.1	Cufflinks	transcript	15620310	15632000	142	+	.	gene_id "CUFF.331"; transcript_id "CUFF.331.1"; FPKM "0.3911598796"; frac "0.145916"; conf_lo "0.339965"; conf_hi "0.442355"; cov "14.109417";
CM019855.1	Cufflinks	exon	15620310	15620458	142	+	.	gene_id "CUFF.331"; transcript_id "CUFF.331.1"; exon_number "1"; FPKM "0.3911598796"; frac "0.145916"; conf_lo "0.339965"; conf_hi "0.442355"; cov "14.109417";
CM019855.1	Cufflinks	exon	15621643	15625761	142	+	.	gene_id "CUFF.331"; transcript_id "CUFF.331.1"; exon_number "2"; FPKM "0.3911598796"; frac "0.145916"; conf_lo "0.339965"; conf_hi "0.442355"; cov "14.109417";
CM019855.1	Cufflinks	exon	15627541	15632000	142	+	.	gene_id "CUFF.331"; transcript_id "CUFF.331.1"; exon_number "3"; FPKM "0.3911598796"; frac "0.145916"; conf_lo "0.339965"; conf_hi "0.442355"; cov "14.109417";
CM019855.1	Cufflinks	transcript	15620310	15632000	1000	+	.	gene_id "CUFF.331"; transcript_id "CUFF.331.2"; FPKM "2.7374226208"; frac "0.409932"; conf_lo "2.512211"; conf_hi "2.962634"; cov "98.740794";
CM019855.1	Cufflinks	exon	15620310	15620458	1000	+	.	gene_id "CUFF.331"; transcript_id "CUFF.331.2"; exon_number "1"; FPKM "2.7374226208"; frac "0.409932"; conf_lo "2.512211"; conf_hi "2.962634"; cov "98.740794";
CM019855.1	Cufflinks	exon	15621643	15624607	1000	+	.	gene_id "CUFF.331"; transcript_id "CUFF.331.2"; exon_number "2"; FPKM "2.7374226208"; frac "0.409932"; conf_lo "2.512211"; conf_hi "2.962634"; cov "98.740794";
CM019855.1	Cufflinks	exon	15631436	15632000	1000	+	.	gene_id "CUFF.331"; transcript_id "CUFF.331.2"; exon_number "3"; FPKM "2.7374226208"; frac "0.409932"; conf_lo "2.512211"; conf_hi "2.962634"; cov "98.740794";
CM019855.1	Cufflinks	transcript	15620399	15632000	362	+	.	gene_id "CUFF.331"; transcript_id "CUFF.331.3"; FPKM "0.9919202576"; frac "0.444152"; conf_lo "0.911540"; conf_hi "1.072301"; cov "35.779274";
CM019855.1	Cufflinks	exon	15620399	15620458	362	+	.	gene_id "CUFF.331"; transcript_id "CUFF.331.3"; exon_number "1"; FPKM "0.9919202576"; frac "0.444152"; conf_lo "0.911540"; conf_hi "1.072301"; cov "35.779274";
CM019855.1	Cufflinks	exon	15621643	15632000	362	+	.	gene_id "CUFF.331"; transcript_id "CUFF.331.3"; exon_number "2"; FPKM "0.9919202576"; frac "0.444152"; conf_lo "0.911540"; conf_hi "1.072301"; cov "35.779274";
CM019855.1	Cufflinks	transcript	15633093	15634703	1000	.	.	gene_id "CUFF.332"; transcript_id "CUFF.332.1"; FPKM "0.1703432243"; frac "1.000000"; conf_lo "0.104645"; conf_hi "0.236042"; cov "6.144402";
CM019855.1	Cufflinks	exon	15633093	15634703	1000	.	.	gene_id "CUFF.332"; transcript_id "CUFF.332.1"; exon_number "1"; FPKM "0.1703432243"; frac "1.000000"; conf_lo "0.104645"; conf_hi "0.236042"; cov "6.144402";
CM019855.1	Cufflinks	transcript	15637096	15639395	1000	.	.	gene_id "CUFF.333"; transcript_id "CUFF.333.1"; FPKM "0.1550494888"; frac "0.584696"; conf_lo "0.098425"; conf_hi "0.211674"; cov "5.592746";
CM019855.1	Cufflinks	exon	15637096	15639395	1000	.	.	gene_id "CUFF.333"; transcript_id "CUFF.333.1"; exon_number "1"; FPKM "0.1550494888"; frac "0.584696"; conf_lo "0.098425"; conf_hi "0.211674"; cov "5.592746";
CM019855.1	Cufflinks	transcript	15635836	15639343	1000	-	.	gene_id "CUFF.334"; transcript_id "CUFF.334.1"; FPKM "0.1062654096"; frac "0.415304"; conf_lo "0.059641"; conf_hi "0.152890"; cov "3.833069";
CM019855.1	Cufflinks	exon	15635836	15637836	1000	-	.	gene_id "CUFF.334"; transcript_id "CUFF.334.1"; exon_number "1"; FPKM "0.1062654096"; frac "0.415304"; conf_lo "0.059641"; conf_hi "0.152890"; cov "3.833069";
CM019855.1	Cufflinks	exon	15638972	15639343	1000	-	.	gene_id "CUFF.334"; transcript_id "CUFF.334.1"; exon_number "2"; FPKM "0.1062654096"; frac "0.415304"; conf_lo "0.059641"; conf_hi "0.152890"; cov "3.833069";
CM019855.1	Cufflinks	transcript	15639839	15640803	1000	.	.	gene_id "CUFF.335"; transcript_id "CUFF.335.1"; FPKM "0.1237145425"; frac "1.000000"; conf_lo "0.043834"; conf_hi "0.203595"; cov "4.462472";
CM019855.1	Cufflinks	exon	15639839	15640803	1000	.	.	gene_id "CUFF.335"; transcript_id "CUFF.335.1"; exon_number "1"; FPKM "0.1237145425"; frac "1.000000"; conf_lo "0.043834"; conf_hi "0.203595"; cov "4.462472";
CM019855.1	Cufflinks	transcript	15641851	15643358	1000	.	.	gene_id "CUFF.336"; transcript_id "CUFF.336.1"; FPKM "0.1847805981"; frac "1.000000"; conf_lo "0.113514"; conf_hi "0.256047"; cov "6.665168";
CM019855.1	Cufflinks	exon	15641851	15643358	1000	.	.	gene_id "CUFF.336"; transcript_id "CUFF.336.1"; exon_number "1"; FPKM "0.1847805981"; frac "1.000000"; conf_lo "0.113514"; conf_hi "0.256047"; cov "6.665168";
CM019855.1	Cufflinks	transcript	15903972	16062744	600	+	.	gene_id "CUFF.343"; transcript_id "CUFF.343.1"; FPKM "1.9948326898"; frac "0.661743"; conf_lo "1.875686"; conf_hi "2.113980"; cov "69.830581";
CM019855.1	Cufflinks	exon	15903972	15904558	600	+	.	gene_id "CUFF.343"; transcript_id "CUFF.343.1"; exon_number "1"; FPKM "1.9948326898"; frac "0.661743"; conf_lo "1.875686"; conf_hi "2.113980"; cov "69.830581";
CM019855.1	Cufflinks	exon	15965106	15965210	600	+	.	gene_id "CUFF.343"; transcript_id "CUFF.343.1"; exon_number "2"; FPKM "1.9948326898"; frac "0.661743"; conf_lo "1.875686"; conf_hi "2.113980"; cov "69.830581";
CM019855.1	Cufflinks	exon	15967618	15967660	600	+	.	gene_id "CUFF.343"; transcript_id "CUFF.343.1"; exon_number "3"; FPKM "1.9948326898"; frac "0.661743"; conf_lo "1.875686"; conf_hi "2.113980"; cov "69.830581";
CM019855.1	Cufflinks	exon	15968368	15968446	600	+	.	gene_id "CUFF.343"; transcript_id "CUFF.343.1"; exon_number "4"; FPKM "1.9948326898"; frac "0.661743"; conf_lo "1.875686"; conf_hi "2.113980"; cov "69.830581";
CM019855.1	Cufflinks	exon	15973217	15973261	600	+	.	gene_id "CUFF.343"; transcript_id "CUFF.343.1"; exon_number "5"; FPKM "1.9948326898"; frac "0.661743"; conf_lo "1.875686"; conf_hi "2.113980"; cov "69.830581";
CM019855.1	Cufflinks	exon	15975846	15975898	600	+	.	gene_id "CUFF.343"; transcript_id "CUFF.343.1"; exon_number "6"; FPKM "1.9948326898"; frac "0.661743"; conf_lo "1.875686"; conf_hi "2.113980"; cov "69.830581";
CM019855.1	Cufflinks	exon	15979523	15979643	600	+	.	gene_id "CUFF.343"; transcript_id "CUFF.343.1"; exon_number "7"; FPKM "1.9948326898"; frac "0.661743"; conf_lo "1.875686"; conf_hi "2.113980"; cov "69.830581";
CM019855.1	Cufflinks	exon	15980675	15980762	600	+	.	gene_id "CUFF.343"; transcript_id "CUFF.343.1"; exon_number "8"; FPKM "1.9948326898"; frac "0.661743"; conf_lo "1.875686"; conf_hi "2.113980"; cov "69.830581";
CM019855.1	Cufflinks	exon	15985523	15985611	600	+	.	gene_id "CUFF.343"; transcript_id "CUFF.343.1"; exon_number "9"; FPKM "1.9948326898"; frac "0.661743"; conf_lo "1.875686"; conf_hi "2.113980"; cov "69.830581";
CM019855.1	Cufflinks	exon	15986030	15986099	600	+	.	gene_id "CUFF.343"; transcript_id "CUFF.343.1"; exon_number "10"; FPKM "1.9948326898"; frac "0.661743"; conf_lo "1.875686"; conf_hi "2.113980"; cov "69.830581";
CM019855.1	Cufflinks	exon	15994730	15994899	600	+	.	gene_id "CUFF.343"; transcript_id "CUFF.343.1"; exon_number "11"; FPKM "1.9948326898"; frac "0.661743"; conf_lo "1.875686"; conf_hi "2.113980"; cov "69.830581";
CM019855.1	Cufflinks	exon	15998170	15998276	600	+	.	gene_id "CUFF.343"; transcript_id "CUFF.343.1"; exon_number "12"; FPKM "1.9948326898"; frac "0.661743"; conf_lo "1.875686"; conf_hi "2.113980"; cov "69.830581";
CM019855.1	Cufflinks	exon	15998892	15998922	600	+	.	gene_id "CUFF.343"; transcript_id "CUFF.343.1"; exon_number "13"; FPKM "1.9948326898"; frac "0.661743"; conf_lo "1.875686"; conf_hi "2.113980"; cov "69.830581";
CM019855.1	Cufflinks	exon	16004508	16004547	600	+	.	gene_id "CUFF.343"; transcript_id "CUFF.343.1"; exon_number "14"; FPKM "1.9948326898"; frac "0.661743"; conf_lo "1.875686"; conf_hi "2.113980"; cov "69.830581";
CM019855.1	Cufflinks	exon	16006741	16006856	600	+	.	gene_id "CUFF.343"; transcript_id "CUFF.343.1"; exon_number "15"; FPKM "1.9948326898"; frac "0.661743"; conf_lo "1.875686"; conf_hi "2.113980"; cov "69.830581";
CM019855.1	Cufflinks	exon	16023625	16023794	600	+	.	gene_id "CUFF.343"; transcript_id "CUFF.343.1"; exon_number "16"; FPKM "1.9948326898"; frac "0.661743"; conf_lo "1.875686"; conf_hi "2.113980"; cov "69.830581";
CM019855.1	Cufflinks	exon	16027034	16027137	600	+	.	gene_id "CUFF.343"; transcript_id "CUFF.343.1"; exon_number "17"; FPKM "1.9948326898"; frac "0.661743"; conf_lo "1.875686"; conf_hi "2.113980"; cov "69.830581";
CM019855.1	Cufflinks	exon	16028421	16028522	600	+	.	gene_id "CUFF.343"; transcript_id "CUFF.343.1"; exon_number "18"; FPKM "1.9948326898"; frac "0.661743"; conf_lo "1.875686"; conf_hi "2.113980"; cov "69.830581";
CM019855.1	Cufflinks	exon	16031483	16031544	600	+	.	gene_id "CUFF.343"; transcript_id "CUFF.343.1"; exon_number "19"; FPKM "1.9948326898"; frac "0.661743"; conf_lo "1.875686"; conf_hi "2.113980"; cov "69.830581";
CM019855.1	Cufflinks	exon	16032952	16033056	600	+	.	gene_id "CUFF.343"; transcript_id "CUFF.343.1"; exon_number "20"; FPKM "1.9948326898"; frac "0.661743"; conf_lo "1.875686"; conf_hi "2.113980"; cov "69.830581";
CM019855.1	Cufflinks	exon	16037137	16037239	600	+	.	gene_id "CUFF.343"; transcript_id "CUFF.343.1"; exon_number "21"; FPKM "1.9948326898"; frac "0.661743"; conf_lo "1.875686"; conf_hi "2.113980"; cov "69.830581";
CM019855.1	Cufflinks	exon	16050255	16050332	600	+	.	gene_id "CUFF.343"; transcript_id "CUFF.343.1"; exon_number "22"; FPKM "1.9948326898"; frac "0.661743"; conf_lo "1.875686"; conf_hi "2.113980"; cov "69.830581";
CM019855.1	Cufflinks	exon	16050983	16051125	600	+	.	gene_id "CUFF.343"; transcript_id "CUFF.343.1"; exon_number "23"; FPKM "1.9948326898"; frac "0.661743"; conf_lo "1.875686"; conf_hi "2.113980"; cov "69.830581";
CM019855.1	Cufflinks	exon	16055153	16062744	600	+	.	gene_id "CUFF.343"; transcript_id "CUFF.343.1"; exon_number "24"; FPKM "1.9948326898"; frac "0.661743"; conf_lo "1.875686"; conf_hi "2.113980"; cov "69.830581";
CM019855.1	Cufflinks	transcript	15903972	16016315	1000	+	.	gene_id "CUFF.343"; transcript_id "CUFF.343.2"; FPKM "3.3227245472"; frac "0.338257"; conf_lo "3.073161"; conf_hi "3.572288"; cov "116.314409";
CM019855.1	Cufflinks	exon	15903972	15904558	1000	+	.	gene_id "CUFF.343"; transcript_id "CUFF.343.2"; exon_number "1"; FPKM "3.3227245472"; frac "0.338257"; conf_lo "3.073161"; conf_hi "3.572288"; cov "116.314409";
CM019855.1	Cufflinks	exon	15965106	15965210	1000	+	.	gene_id "CUFF.343"; transcript_id "CUFF.343.2"; exon_number "2"; FPKM "3.3227245472"; frac "0.338257"; conf_lo "3.073161"; conf_hi "3.572288"; cov "116.314409";
CM019855.1	Cufflinks	exon	15967618	15967660	1000	+	.	gene_id "CUFF.343"; transcript_id "CUFF.343.2"; exon_number "3"; FPKM "3.3227245472"; frac "0.338257"; conf_lo "3.073161"; conf_hi "3.572288"; cov "116.314409";
CM019855.1	Cufflinks	exon	15968368	15968446	1000	+	.	gene_id "CUFF.343"; transcript_id "CUFF.343.2"; exon_number "4"; FPKM "3.3227245472"; frac "0.338257"; conf_lo "3.073161"; conf_hi "3.572288"; cov "116.314409";
CM019855.1	Cufflinks	exon	15973217	15973261	1000	+	.	gene_id "CUFF.343"; transcript_id "CUFF.343.2"; exon_number "5"; FPKM "3.3227245472"; frac "0.338257"; conf_lo "3.073161"; conf_hi "3.572288"; cov "116.314409";
CM019855.1	Cufflinks	exon	15975846	15975898	1000	+	.	gene_id "CUFF.343"; transcript_id "CUFF.343.2"; exon_number "6"; FPKM "3.3227245472"; frac "0.338257"; conf_lo "3.073161"; conf_hi "3.572288"; cov "116.314409";
CM019855.1	Cufflinks	exon	15979523	15979643	1000	+	.	gene_id "CUFF.343"; transcript_id "CUFF.343.2"; exon_number "7"; FPKM "3.3227245472"; frac "0.338257"; conf_lo "3.073161"; conf_hi "3.572288"; cov "116.314409";
CM019855.1	Cufflinks	exon	15980675	15980762	1000	+	.	gene_id "CUFF.343"; transcript_id "CUFF.343.2"; exon_number "8"; FPKM "3.3227245472"; frac "0.338257"; conf_lo "3.073161"; conf_hi "3.572288"; cov "116.314409";
CM019855.1	Cufflinks	exon	15985523	15985611	1000	+	.	gene_id "CUFF.343"; transcript_id "CUFF.343.2"; exon_number "9"; FPKM "3.3227245472"; frac "0.338257"; conf_lo "3.073161"; conf_hi "3.572288"; cov "116.314409";
CM019855.1	Cufflinks	exon	15986030	15986099	1000	+	.	gene_id "CUFF.343"; transcript_id "CUFF.343.2"; exon_number "10"; FPKM "3.3227245472"; frac "0.338257"; conf_lo "3.073161"; conf_hi "3.572288"; cov "116.314409";
CM019855.1	Cufflinks	exon	15994730	15994899	1000	+	.	gene_id "CUFF.343"; transcript_id "CUFF.343.2"; exon_number "11"; FPKM "3.3227245472"; frac "0.338257"; conf_lo "3.073161"; conf_hi "3.572288"; cov "116.314409";
CM019855.1	Cufflinks	exon	15998170	15998276	1000	+	.	gene_id "CUFF.343"; transcript_id "CUFF.343.2"; exon_number "12"; FPKM "3.3227245472"; frac "0.338257"; conf_lo "3.073161"; conf_hi "3.572288"; cov "116.314409";
CM019855.1	Cufflinks	exon	15998892	15998922	1000	+	.	gene_id "CUFF.343"; transcript_id "CUFF.343.2"; exon_number "13"; FPKM "3.3227245472"; frac "0.338257"; conf_lo "3.073161"; conf_hi "3.572288"; cov "116.314409";
CM019855.1	Cufflinks	exon	16004508	16004547	1000	+	.	gene_id "CUFF.343"; transcript_id "CUFF.343.2"; exon_number "14"; FPKM "3.3227245472"; frac "0.338257"; conf_lo "3.073161"; conf_hi "3.572288"; cov "116.314409";
CM019855.1	Cufflinks	exon	16006741	16006856	1000	+	.	gene_id "CUFF.343"; transcript_id "CUFF.343.2"; exon_number "15"; FPKM "3.3227245472"; frac "0.338257"; conf_lo "3.073161"; conf_hi "3.572288"; cov "116.314409";
CM019855.1	Cufflinks	exon	16014726	16016315	1000	+	.	gene_id "CUFF.343"; transcript_id "CUFF.343.2"; exon_number "16"; FPKM "3.3227245472"; frac "0.338257"; conf_lo "3.073161"; conf_hi "3.572288"; cov "116.314409";
CM019855.1	Cufflinks	transcript	16687439	17062165	371	+	.	gene_id "CUFF.338"; transcript_id "CUFF.338.1"; FPKM "0.2171587801"; frac "0.248077"; conf_lo "0.172556"; conf_hi "0.261761"; cov "7.614529";
CM019855.1	Cufflinks	exon	16687439	16687968	371	+	.	gene_id "CUFF.338"; transcript_id "CUFF.338.1"; exon_number "1"; FPKM "0.2171587801"; frac "0.248077"; conf_lo "0.172556"; conf_hi "0.261761"; cov "7.614529";
CM019855.1	Cufflinks	exon	16741699	16741764	371	+	.	gene_id "CUFF.338"; transcript_id "CUFF.338.1"; exon_number "2"; FPKM "0.2171587801"; frac "0.248077"; conf_lo "0.172556"; conf_hi "0.261761"; cov "7.614529";
CM019855.1	Cufflinks	exon	16782108	16782255	371	+	.	gene_id "CUFF.338"; transcript_id "CUFF.338.1"; exon_number "3"; FPKM "0.2171587801"; frac "0.248077"; conf_lo "0.172556"; conf_hi "0.261761"; cov "7.614529";
CM019855.1	Cufflinks	exon	16879030	16879278	371	+	.	gene_id "CUFF.338"; transcript_id "CUFF.338.1"; exon_number "4"; FPKM "0.2171587801"; frac "0.248077"; conf_lo "0.172556"; conf_hi "0.261761"; cov "7.614529";
CM019855.1	Cufflinks	exon	16933228	16933333	371	+	.	gene_id "CUFF.338"; transcript_id "CUFF.338.1"; exon_number "5"; FPKM "0.2171587801"; frac "0.248077"; conf_lo "0.172556"; conf_hi "0.261761"; cov "7.614529";
CM019855.1	Cufflinks	exon	16973209	16973420	371	+	.	gene_id "CUFF.338"; transcript_id "CUFF.338.1"; exon_number "6"; FPKM "0.2171587801"; frac "0.248077"; conf_lo "0.172556"; conf_hi "0.261761"; cov "7.614529";
CM019855.1	Cufflinks	exon	16976585	16976776	371	+	.	gene_id "CUFF.338"; transcript_id "CUFF.338.1"; exon_number "7"; FPKM "0.2171587801"; frac "0.248077"; conf_lo "0.172556"; conf_hi "0.261761"; cov "7.614529";
CM019855.1	Cufflinks	exon	17008991	17009192	371	+	.	gene_id "CUFF.338"; transcript_id "CUFF.338.1"; exon_number "8"; FPKM "0.2171587801"; frac "0.248077"; conf_lo "0.172556"; conf_hi "0.261761"; cov "7.614529";
CM019855.1	Cufflinks	exon	17011012	17011225	371	+	.	gene_id "CUFF.338"; transcript_id "CUFF.338.1"; exon_number "9"; FPKM "0.2171587801"; frac "0.248077"; conf_lo "0.172556"; conf_hi "0.261761"; cov "7.614529";
CM019855.1	Cufflinks	exon	17011971	17012084	371	+	.	gene_id "CUFF.338"; transcript_id "CUFF.338.1"; exon_number "10"; FPKM "0.2171587801"; frac "0.248077"; conf_lo "0.172556"; conf_hi "0.261761"; cov "7.614529";
CM019855.1	Cufflinks	exon	17016563	17016703	371	+	.	gene_id "CUFF.338"; transcript_id "CUFF.338.1"; exon_number "11"; FPKM "0.2171587801"; frac "0.248077"; conf_lo "0.172556"; conf_hi "0.261761"; cov "7.614529";
CM019855.1	Cufflinks	exon	17023733	17023882	371	+	.	gene_id "CUFF.338"; transcript_id "CUFF.338.1"; exon_number "12"; FPKM "0.2171587801"; frac "0.248077"; conf_lo "0.172556"; conf_hi "0.261761"; cov "7.614529";
CM019855.1	Cufflinks	exon	17035539	17035703	371	+	.	gene_id "CUFF.338"; transcript_id "CUFF.338.1"; exon_number "13"; FPKM "0.2171587801"; frac "0.248077"; conf_lo "0.172556"; conf_hi "0.261761"; cov "7.614529";
CM019855.1	Cufflinks	exon	17052248	17052529	371	+	.	gene_id "CUFF.338"; transcript_id "CUFF.338.1"; exon_number "14"; FPKM "0.2171587801"; frac "0.248077"; conf_lo "0.172556"; conf_hi "0.261761"; cov "7.614529";
CM019855.1	Cufflinks	exon	17057910	17058243	371	+	.	gene_id "CUFF.338"; transcript_id "CUFF.338.1"; exon_number "15"; FPKM "0.2171587801"; frac "0.248077"; conf_lo "0.172556"; conf_hi "0.261761"; cov "7.614529";
CM019855.1	Cufflinks	exon	17058508	17062165	371	+	.	gene_id "CUFF.338"; transcript_id "CUFF.338.1"; exon_number "16"; FPKM "0.2171587801"; frac "0.248077"; conf_lo "0.172556"; conf_hi "0.261761"; cov "7.614529";
CM019855.1	Cufflinks	transcript	16687439	17062165	233	+	.	gene_id "CUFF.338"; transcript_id "CUFF.338.2"; FPKM "0.1367638726"; frac "0.150223"; conf_lo "0.098296"; conf_hi "0.175232"; cov "4.795535";
CM019855.1	Cufflinks	exon	16687439	16687968	233	+	.	gene_id "CUFF.338"; transcript_id "CUFF.338.2"; exon_number "1"; FPKM "0.1367638726"; frac "0.150223"; conf_lo "0.098296"; conf_hi "0.175232"; cov "4.795535";
CM019855.1	Cufflinks	exon	16741699	16741764	233	+	.	gene_id "CUFF.338"; transcript_id "CUFF.338.2"; exon_number "2"; FPKM "0.1367638726"; frac "0.150223"; conf_lo "0.098296"; conf_hi "0.175232"; cov "4.795535";
CM019855.1	Cufflinks	exon	16782108	16782255	233	+	.	gene_id "CUFF.338"; transcript_id "CUFF.338.2"; exon_number "3"; FPKM "0.1367638726"; frac "0.150223"; conf_lo "0.098296"; conf_hi "0.175232"; cov "4.795535";
CM019855.1	Cufflinks	exon	16933228	16933333	233	+	.	gene_id "CUFF.338"; transcript_id "CUFF.338.2"; exon_number "4"; FPKM "0.1367638726"; frac "0.150223"; conf_lo "0.098296"; conf_hi "0.175232"; cov "4.795535";
CM019855.1	Cufflinks	exon	16973209	16973420	233	+	.	gene_id "CUFF.338"; transcript_id "CUFF.338.2"; exon_number "5"; FPKM "0.1367638726"; frac "0.150223"; conf_lo "0.098296"; conf_hi "0.175232"; cov "4.795535";
CM019855.1	Cufflinks	exon	16976585	16976776	233	+	.	gene_id "CUFF.338"; transcript_id "CUFF.338.2"; exon_number "6"; FPKM "0.1367638726"; frac "0.150223"; conf_lo "0.098296"; conf_hi "0.175232"; cov "4.795535";
CM019855.1	Cufflinks	exon	17008991	17009192	233	+	.	gene_id "CUFF.338"; transcript_id "CUFF.338.2"; exon_number "7"; FPKM "0.1367638726"; frac "0.150223"; conf_lo "0.098296"; conf_hi "0.175232"; cov "4.795535";
CM019855.1	Cufflinks	exon	17011012	17011225	233	+	.	gene_id "CUFF.338"; transcript_id "CUFF.338.2"; exon_number "8"; FPKM "0.1367638726"; frac "0.150223"; conf_lo "0.098296"; conf_hi "0.175232"; cov "4.795535";
CM019855.1	Cufflinks	exon	17011971	17012084	233	+	.	gene_id "CUFF.338"; transcript_id "CUFF.338.2"; exon_number "9"; FPKM "0.1367638726"; frac "0.150223"; conf_lo "0.098296"; conf_hi "0.175232"; cov "4.795535";
CM019855.1	Cufflinks	exon	17016563	17016703	233	+	.	gene_id "CUFF.338"; transcript_id "CUFF.338.2"; exon_number "10"; FPKM "0.1367638726"; frac "0.150223"; conf_lo "0.098296"; conf_hi "0.175232"; cov "4.795535";
CM019855.1	Cufflinks	exon	17023733	17023882	233	+	.	gene_id "CUFF.338"; transcript_id "CUFF.338.2"; exon_number "11"; FPKM "0.1367638726"; frac "0.150223"; conf_lo "0.098296"; conf_hi "0.175232"; cov "4.795535";
CM019855.1	Cufflinks	exon	17035539	17035703	233	+	.	gene_id "CUFF.338"; transcript_id "CUFF.338.2"; exon_number "12"; FPKM "0.1367638726"; frac "0.150223"; conf_lo "0.098296"; conf_hi "0.175232"; cov "4.795535";
CM019855.1	Cufflinks	exon	17052248	17052529	233	+	.	gene_id "CUFF.338"; transcript_id "CUFF.338.2"; exon_number "13"; FPKM "0.1367638726"; frac "0.150223"; conf_lo "0.098296"; conf_hi "0.175232"; cov "4.795535";
CM019855.1	Cufflinks	exon	17057910	17058243	233	+	.	gene_id "CUFF.338"; transcript_id "CUFF.338.2"; exon_number "14"; FPKM "0.1367638726"; frac "0.150223"; conf_lo "0.098296"; conf_hi "0.175232"; cov "4.795535";
CM019855.1	Cufflinks	exon	17058508	17062165	233	+	.	gene_id "CUFF.338"; transcript_id "CUFF.338.2"; exon_number "15"; FPKM "0.1367638726"; frac "0.150223"; conf_lo "0.098296"; conf_hi "0.175232"; cov "4.795535";
CM019855.1	Cufflinks	transcript	16876188	17062165	1000	+	.	gene_id "CUFF.338"; transcript_id "CUFF.338.3"; FPKM "0.5847276172"; frac "0.601700"; conf_lo "0.511019"; conf_hi "0.658436"; cov "20.503087";
CM019855.1	Cufflinks	exon	16876188	16876289	1000	+	.	gene_id "CUFF.338"; transcript_id "CUFF.338.3"; exon_number "1"; FPKM "0.5847276172"; frac "0.601700"; conf_lo "0.511019"; conf_hi "0.658436"; cov "20.503087";
CM019855.1	Cufflinks	exon	16879030	16879278	1000	+	.	gene_id "CUFF.338"; transcript_id "CUFF.338.3"; exon_number "2"; FPKM "0.5847276172"; frac "0.601700"; conf_lo "0.511019"; conf_hi "0.658436"; cov "20.503087";
CM019855.1	Cufflinks	exon	16933228	16933333	1000	+	.	gene_id "CUFF.338"; transcript_id "CUFF.338.3"; exon_number "3"; FPKM "0.5847276172"; frac "0.601700"; conf_lo "0.511019"; conf_hi "0.658436"; cov "20.503087";
CM019855.1	Cufflinks	exon	16973209	16973420	1000	+	.	gene_id "CUFF.338"; transcript_id "CUFF.338.3"; exon_number "4"; FPKM "0.5847276172"; frac "0.601700"; conf_lo "0.511019"; conf_hi "0.658436"; cov "20.503087";
CM019855.1	Cufflinks	exon	16976585	16976776	1000	+	.	gene_id "CUFF.338"; transcript_id "CUFF.338.3"; exon_number "5"; FPKM "0.5847276172"; frac "0.601700"; conf_lo "0.511019"; conf_hi "0.658436"; cov "20.503087";
CM019855.1	Cufflinks	exon	17008991	17009192	1000	+	.	gene_id "CUFF.338"; transcript_id "CUFF.338.3"; exon_number "6"; FPKM "0.5847276172"; frac "0.601700"; conf_lo "0.511019"; conf_hi "0.658436"; cov "20.503087";
CM019855.1	Cufflinks	exon	17011012	17011225	1000	+	.	gene_id "CUFF.338"; transcript_id "CUFF.338.3"; exon_number "7"; FPKM "0.5847276172"; frac "0.601700"; conf_lo "0.511019"; conf_hi "0.658436"; cov "20.503087";
CM019855.1	Cufflinks	exon	17011971	17012084	1000	+	.	gene_id "CUFF.338"; transcript_id "CUFF.338.3"; exon_number "8"; FPKM "0.5847276172"; frac "0.601700"; conf_lo "0.511019"; conf_hi "0.658436"; cov "20.503087";
CM019855.1	Cufflinks	exon	17016563	17016703	1000	+	.	gene_id "CUFF.338"; transcript_id "CUFF.338.3"; exon_number "9"; FPKM "0.5847276172"; frac "0.601700"; conf_lo "0.511019"; conf_hi "0.658436"; cov "20.503087";
CM019855.1	Cufflinks	exon	17023733	17023882	1000	+	.	gene_id "CUFF.338"; transcript_id "CUFF.338.3"; exon_number "10"; FPKM "0.5847276172"; frac "0.601700"; conf_lo "0.511019"; conf_hi "0.658436"; cov "20.503087";
CM019855.1	Cufflinks	exon	17035539	17035703	1000	+	.	gene_id "CUFF.338"; transcript_id "CUFF.338.3"; exon_number "11"; FPKM "0.5847276172"; frac "0.601700"; conf_lo "0.511019"; conf_hi "0.658436"; cov "20.503087";
CM019855.1	Cufflinks	exon	17052248	17052529	1000	+	.	gene_id "CUFF.338"; transcript_id "CUFF.338.3"; exon_number "12"; FPKM "0.5847276172"; frac "0.601700"; conf_lo "0.511019"; conf_hi "0.658436"; cov "20.503087";
CM019855.1	Cufflinks	exon	17057910	17058243	1000	+	.	gene_id "CUFF.338"; transcript_id "CUFF.338.3"; exon_number "13"; FPKM "0.5847276172"; frac "0.601700"; conf_lo "0.511019"; conf_hi "0.658436"; cov "20.503087";
CM019855.1	Cufflinks	exon	17058508	17062165	1000	+	.	gene_id "CUFF.338"; transcript_id "CUFF.338.3"; exon_number "14"; FPKM "0.5847276172"; frac "0.601700"; conf_lo "0.511019"; conf_hi "0.658436"; cov "20.503087";
CM019855.1	Cufflinks	transcript	16812801	16813167	1000	.	.	gene_id "CUFF.340"; transcript_id "CUFF.340.1"; FPKM "1.0198955289"; frac "1.000000"; conf_lo "0.361362"; conf_hi "1.678429"; cov "36.788362";
CM019855.1	Cufflinks	exon	16812801	16813167	1000	.	.	gene_id "CUFF.340"; transcript_id "CUFF.340.1"; exon_number "1"; FPKM "1.0198955289"; frac "1.000000"; conf_lo "0.361362"; conf_hi "1.678429"; cov "36.788362";
CM019855.1	Cufflinks	transcript	16851604	16852082	1000	.	.	gene_id "CUFF.342"; transcript_id "CUFF.342.1"; FPKM "0.4420364366"; frac "1.000000"; conf_lo "0.156619"; conf_hi "0.727454"; cov "15.944571";
CM019855.1	Cufflinks	exon	16851604	16852082	1000	.	.	gene_id "CUFF.342"; transcript_id "CUFF.342.1"; exon_number "1"; FPKM "0.4420364366"; frac "1.000000"; conf_lo "0.156619"; conf_hi "0.727454"; cov "15.944571";
CM019855.1	Cufflinks	transcript	16916615	16916815	1000	.	.	gene_id "CUFF.344"; transcript_id "CUFF.344.1"; FPKM "22.6149390589"; frac "1.000000"; conf_lo "4.149919"; conf_hi "41.079959"; cov "815.737044";
CM019855.1	Cufflinks	exon	16916615	16916815	1000	.	.	gene_id "CUFF.344"; transcript_id "CUFF.344.1"; exon_number "1"; FPKM "22.6149390589"; frac "1.000000"; conf_lo "4.149919"; conf_hi "41.079959"; cov "815.737044";
CM019855.1	Cufflinks	transcript	17613238	17615143	1000	.	.	gene_id "CUFF.345"; transcript_id "CUFF.345.1"; FPKM "0.0979517498"; frac "1.000000"; conf_lo "0.052945"; conf_hi "0.142959"; cov "3.533190";
CM019855.1	Cufflinks	exon	17613238	17615143	1000	.	.	gene_id "CUFF.345"; transcript_id "CUFF.345.1"; exon_number "1"; FPKM "0.0979517498"; frac "1.000000"; conf_lo "0.052945"; conf_hi "0.142959"; cov "3.533190";
CM019855.1	Cufflinks	transcript	17624899	17625833	1000	.	.	gene_id "CUFF.346"; transcript_id "CUFF.346.1"; FPKM "0.2848849029"; frac "1.000000"; conf_lo "0.163410"; conf_hi "0.406360"; cov "10.276002";
CM019855.1	Cufflinks	exon	17624899	17625833	1000	.	.	gene_id "CUFF.346"; transcript_id "CUFF.346.1"; exon_number "1"; FPKM "0.2848849029"; frac "1.000000"; conf_lo "0.163410"; conf_hi "0.406360"; cov "10.276002";
CM019855.1	Cufflinks	transcript	17623753	17624470	1000	.	.	gene_id "CUFF.348"; transcript_id "CUFF.348.1"; FPKM "0.1955463334"; frac "1.000000"; conf_lo "0.065836"; conf_hi "0.325257"; cov "7.053496";
CM019855.1	Cufflinks	exon	17623753	17624470	1000	.	.	gene_id "CUFF.348"; transcript_id "CUFF.348.1"; exon_number "1"; FPKM "0.1955463334"; frac "1.000000"; conf_lo "0.065836"; conf_hi "0.325257"; cov "7.053496";
CM019855.1	Cufflinks	transcript	17626003	17627289	1000	.	.	gene_id "CUFF.347"; transcript_id "CUFF.347.1"; FPKM "0.0836490088"; frac "1.000000"; conf_lo "0.029638"; conf_hi "0.137660"; cov "3.017280";
CM019855.1	Cufflinks	exon	17626003	17627289	1000	.	.	gene_id "CUFF.347"; transcript_id "CUFF.347.1"; exon_number "1"; FPKM "0.0836490088"; frac "1.000000"; conf_lo "0.029638"; conf_hi "0.137660"; cov "3.017280";
CM019855.1	Cufflinks	transcript	9948038	10070197	848	+	.	gene_id "CUFF.349"; transcript_id "CUFF.349.1"; FPKM "6.4130507637"; frac "0.344607"; conf_lo "5.883766"; conf_hi "6.942336"; cov "204.490335";
CM019855.1	Cufflinks	exon	9948038	9948324	848	+	.	gene_id "CUFF.349"; transcript_id "CUFF.349.1"; exon_number "1"; FPKM "6.4130507637"; frac "0.344607"; conf_lo "5.883766"; conf_hi "6.942336"; cov "204.490335";
CM019855.1	Cufflinks	exon	10002536	10002616	848	+	.	gene_id "CUFF.349"; transcript_id "CUFF.349.1"; exon_number "2"; FPKM "6.4130507637"; frac "0.344607"; conf_lo "5.883766"; conf_hi "6.942336"; cov "204.490335";
CM019855.1	Cufflinks	exon	10005493	10005547	848	+	.	gene_id "CUFF.349"; transcript_id "CUFF.349.1"; exon_number "3"; FPKM "6.4130507637"; frac "0.344607"; conf_lo "5.883766"; conf_hi "6.942336"; cov "204.490335";
CM019855.1	Cufflinks	exon	10006080	10006174	848	+	.	gene_id "CUFF.349"; transcript_id "CUFF.349.1"; exon_number "4"; FPKM "6.4130507637"; frac "0.344607"; conf_lo "5.883766"; conf_hi "6.942336"; cov "204.490335";
CM019855.1	Cufflinks	exon	10007015	10007110	848	+	.	gene_id "CUFF.349"; transcript_id "CUFF.349.1"; exon_number "5"; FPKM "6.4130507637"; frac "0.344607"; conf_lo "5.883766"; conf_hi "6.942336"; cov "204.490335";
CM019855.1	Cufflinks	exon	10009667	10009774	848	+	.	gene_id "CUFF.349"; transcript_id "CUFF.349.1"; exon_number "6"; FPKM "6.4130507637"; frac "0.344607"; conf_lo "5.883766"; conf_hi "6.942336"; cov "204.490335";
CM019855.1	Cufflinks	exon	10011924	10012016	848	+	.	gene_id "CUFF.349"; transcript_id "CUFF.349.1"; exon_number "7"; FPKM "6.4130507637"; frac "0.344607"; conf_lo "5.883766"; conf_hi "6.942336"; cov "204.490335";
CM019855.1	Cufflinks	exon	10017172	10017257	848	+	.	gene_id "CUFF.349"; transcript_id "CUFF.349.1"; exon_number "8"; FPKM "6.4130507637"; frac "0.344607"; conf_lo "5.883766"; conf_hi "6.942336"; cov "204.490335";
CM019855.1	Cufflinks	exon	10020184	10020259	848	+	.	gene_id "CUFF.349"; transcript_id "CUFF.349.1"; exon_number "9"; FPKM "6.4130507637"; frac "0.344607"; conf_lo "5.883766"; conf_hi "6.942336"; cov "204.490335";
CM019855.1	Cufflinks	exon	10021273	10021355	848	+	.	gene_id "CUFF.349"; transcript_id "CUFF.349.1"; exon_number "10"; FPKM "6.4130507637"; frac "0.344607"; conf_lo "5.883766"; conf_hi "6.942336"; cov "204.490335";
CM019855.1	Cufflinks	exon	10032477	10032627	848	+	.	gene_id "CUFF.349"; transcript_id "CUFF.349.1"; exon_number "11"; FPKM "6.4130507637"; frac "0.344607"; conf_lo "5.883766"; conf_hi "6.942336"; cov "204.490335";
CM019855.1	Cufflinks	exon	10041682	10041810	848	+	.	gene_id "CUFF.349"; transcript_id "CUFF.349.1"; exon_number "12"; FPKM "6.4130507637"; frac "0.344607"; conf_lo "5.883766"; conf_hi "6.942336"; cov "204.490335";
CM019855.1	Cufflinks	exon	10061517	10061588	848	+	.	gene_id "CUFF.349"; transcript_id "CUFF.349.1"; exon_number "13"; FPKM "6.4130507637"; frac "0.344607"; conf_lo "5.883766"; conf_hi "6.942336"; cov "204.490335";
CM019855.1	Cufflinks	exon	10063945	10064010	848	+	.	gene_id "CUFF.349"; transcript_id "CUFF.349.1"; exon_number "14"; FPKM "6.4130507637"; frac "0.344607"; conf_lo "5.883766"; conf_hi "6.942336"; cov "204.490335";
CM019855.1	Cufflinks	exon	10065306	10065416	848	+	.	gene_id "CUFF.349"; transcript_id "CUFF.349.1"; exon_number "15"; FPKM "6.4130507637"; frac "0.344607"; conf_lo "5.883766"; conf_hi "6.942336"; cov "204.490335";
CM019855.1	Cufflinks	exon	10068468	10068569	848	+	.	gene_id "CUFF.349"; transcript_id "CUFF.349.1"; exon_number "16"; FPKM "6.4130507637"; frac "0.344607"; conf_lo "5.883766"; conf_hi "6.942336"; cov "204.490335";
CM019855.1	Cufflinks	exon	10070029	10070197	848	+	.	gene_id "CUFF.349"; transcript_id "CUFF.349.1"; exon_number "17"; FPKM "6.4130507637"; frac "0.344607"; conf_lo "5.883766"; conf_hi "6.942336"; cov "204.490335";
CM019855.1	Cufflinks	transcript	9948038	10070197	1000	+	.	gene_id "CUFF.349"; transcript_id "CUFF.349.2"; FPKM "7.5610091207"; frac "0.452955"; conf_lo "7.008441"; conf_hi "8.113578"; cov "241.094815";
CM019855.1	Cufflinks	exon	9948038	9948324	1000	+	.	gene_id "CUFF.349"; transcript_id "CUFF.349.2"; exon_number "1"; FPKM "7.5610091207"; frac "0.452955"; conf_lo "7.008441"; conf_hi "8.113578"; cov "241.094815";
CM019855.1	Cufflinks	exon	10002536	10002616	1000	+	.	gene_id "CUFF.349"; transcript_id "CUFF.349.2"; exon_number "2"; FPKM "7.5610091207"; frac "0.452955"; conf_lo "7.008441"; conf_hi "8.113578"; cov "241.094815";
CM019855.1	Cufflinks	exon	10005493	10005547	1000	+	.	gene_id "CUFF.349"; transcript_id "CUFF.349.2"; exon_number "3"; FPKM "7.5610091207"; frac "0.452955"; conf_lo "7.008441"; conf_hi "8.113578"; cov "241.094815";
CM019855.1	Cufflinks	exon	10006080	10006174	1000	+	.	gene_id "CUFF.349"; transcript_id "CUFF.349.2"; exon_number "4"; FPKM "7.5610091207"; frac "0.452955"; conf_lo "7.008441"; conf_hi "8.113578"; cov "241.094815";
CM019855.1	Cufflinks	exon	10007015	10007110	1000	+	.	gene_id "CUFF.349"; transcript_id "CUFF.349.2"; exon_number "5"; FPKM "7.5610091207"; frac "0.452955"; conf_lo "7.008441"; conf_hi "8.113578"; cov "241.094815";
CM019855.1	Cufflinks	exon	10009667	10009774	1000	+	.	gene_id "CUFF.349"; transcript_id "CUFF.349.2"; exon_number "6"; FPKM "7.5610091207"; frac "0.452955"; conf_lo "7.008441"; conf_hi "8.113578"; cov "241.094815";
CM019855.1	Cufflinks	exon	10017172	10017257	1000	+	.	gene_id "CUFF.349"; transcript_id "CUFF.349.2"; exon_number "7"; FPKM "7.5610091207"; frac "0.452955"; conf_lo "7.008441"; conf_hi "8.113578"; cov "241.094815";
CM019855.1	Cufflinks	exon	10020184	10020259	1000	+	.	gene_id "CUFF.349"; transcript_id "CUFF.349.2"; exon_number "8"; FPKM "7.5610091207"; frac "0.452955"; conf_lo "7.008441"; conf_hi "8.113578"; cov "241.094815";
CM019855.1	Cufflinks	exon	10021273	10021355	1000	+	.	gene_id "CUFF.349"; transcript_id "CUFF.349.2"; exon_number "9"; FPKM "7.5610091207"; frac "0.452955"; conf_lo "7.008441"; conf_hi "8.113578"; cov "241.094815";
CM019855.1	Cufflinks	exon	10032477	10032627	1000	+	.	gene_id "CUFF.349"; transcript_id "CUFF.349.2"; exon_number "10"; FPKM "7.5610091207"; frac "0.452955"; conf_lo "7.008441"; conf_hi "8.113578"; cov "241.094815";
CM019855.1	Cufflinks	exon	10041682	10041810	1000	+	.	gene_id "CUFF.349"; transcript_id "CUFF.349.2"; exon_number "11"; FPKM "7.5610091207"; frac "0.452955"; conf_lo "7.008441"; conf_hi "8.113578"; cov "241.094815";
CM019855.1	Cufflinks	exon	10045678	10045782	1000	+	.	gene_id "CUFF.349"; transcript_id "CUFF.349.2"; exon_number "12"; FPKM "7.5610091207"; frac "0.452955"; conf_lo "7.008441"; conf_hi "8.113578"; cov "241.094815";
CM019855.1	Cufflinks	exon	10047444	10047467	1000	+	.	gene_id "CUFF.349"; transcript_id "CUFF.349.2"; exon_number "13"; FPKM "7.5610091207"; frac "0.452955"; conf_lo "7.008441"; conf_hi "8.113578"; cov "241.094815";
CM019855.1	Cufflinks	exon	10050042	10050185	1000	+	.	gene_id "CUFF.349"; transcript_id "CUFF.349.2"; exon_number "14"; FPKM "7.5610091207"; frac "0.452955"; conf_lo "7.008441"; conf_hi "8.113578"; cov "241.094815";
CM019855.1	Cufflinks	exon	10061517	10061588	1000	+	.	gene_id "CUFF.349"; transcript_id "CUFF.349.2"; exon_number "15"; FPKM "7.5610091207"; frac "0.452955"; conf_lo "7.008441"; conf_hi "8.113578"; cov "241.094815";
CM019855.1	Cufflinks	exon	10063945	10064010	1000	+	.	gene_id "CUFF.349"; transcript_id "CUFF.349.2"; exon_number "16"; FPKM "7.5610091207"; frac "0.452955"; conf_lo "7.008441"; conf_hi "8.113578"; cov "241.094815";
CM019855.1	Cufflinks	exon	10065306	10065416	1000	+	.	gene_id "CUFF.349"; transcript_id "CUFF.349.2"; exon_number "17"; FPKM "7.5610091207"; frac "0.452955"; conf_lo "7.008441"; conf_hi "8.113578"; cov "241.094815";
CM019855.1	Cufflinks	exon	10068468	10068569	1000	+	.	gene_id "CUFF.349"; transcript_id "CUFF.349.2"; exon_number "18"; FPKM "7.5610091207"; frac "0.452955"; conf_lo "7.008441"; conf_hi "8.113578"; cov "241.094815";
CM019855.1	Cufflinks	exon	10070029	10070197	1000	+	.	gene_id "CUFF.349"; transcript_id "CUFF.349.2"; exon_number "19"; FPKM "7.5610091207"; frac "0.452955"; conf_lo "7.008441"; conf_hi "8.113578"; cov "241.094815";
CM019855.1	Cufflinks	transcript	9948038	10070197	580	+	.	gene_id "CUFF.349"; transcript_id "CUFF.349.3"; FPKM "4.3890315338"; frac "0.202439"; conf_lo "3.913993"; conf_hi "4.864070"; cov "139.951259";
CM019855.1	Cufflinks	exon	9948038	9948324	580	+	.	gene_id "CUFF.349"; transcript_id "CUFF.349.3"; exon_number "1"; FPKM "4.3890315338"; frac "0.202439"; conf_lo "3.913993"; conf_hi "4.864070"; cov "139.951259";
CM019855.1	Cufflinks	exon	10002536	10002616	580	+	.	gene_id "CUFF.349"; transcript_id "CUFF.349.3"; exon_number "2"; FPKM "4.3890315338"; frac "0.202439"; conf_lo "3.913993"; conf_hi "4.864070"; cov "139.951259";
CM019855.1	Cufflinks	exon	10005493	10005547	580	+	.	gene_id "CUFF.349"; transcript_id "CUFF.349.3"; exon_number "3"; FPKM "4.3890315338"; frac "0.202439"; conf_lo "3.913993"; conf_hi "4.864070"; cov "139.951259";
CM019855.1	Cufflinks	exon	10006080	10006174	580	+	.	gene_id "CUFF.349"; transcript_id "CUFF.349.3"; exon_number "4"; FPKM "4.3890315338"; frac "0.202439"; conf_lo "3.913993"; conf_hi "4.864070"; cov "139.951259";
CM019855.1	Cufflinks	exon	10007015	10007110	580	+	.	gene_id "CUFF.349"; transcript_id "CUFF.349.3"; exon_number "5"; FPKM "4.3890315338"; frac "0.202439"; conf_lo "3.913993"; conf_hi "4.864070"; cov "139.951259";
CM019855.1	Cufflinks	exon	10009667	10009774	580	+	.	gene_id "CUFF.349"; transcript_id "CUFF.349.3"; exon_number "6"; FPKM "4.3890315338"; frac "0.202439"; conf_lo "3.913993"; conf_hi "4.864070"; cov "139.951259";
CM019855.1	Cufflinks	exon	10017172	10017257	580	+	.	gene_id "CUFF.349"; transcript_id "CUFF.349.3"; exon_number "7"; FPKM "4.3890315338"; frac "0.202439"; conf_lo "3.913993"; conf_hi "4.864070"; cov "139.951259";
CM019855.1	Cufflinks	exon	10020184	10020259	580	+	.	gene_id "CUFF.349"; transcript_id "CUFF.349.3"; exon_number "8"; FPKM "4.3890315338"; frac "0.202439"; conf_lo "3.913993"; conf_hi "4.864070"; cov "139.951259";
CM019855.1	Cufflinks	exon	10021273	10021355	580	+	.	gene_id "CUFF.349"; transcript_id "CUFF.349.3"; exon_number "9"; FPKM "4.3890315338"; frac "0.202439"; conf_lo "3.913993"; conf_hi "4.864070"; cov "139.951259";
CM019855.1	Cufflinks	exon	10032477	10032627	580	+	.	gene_id "CUFF.349"; transcript_id "CUFF.349.3"; exon_number "10"; FPKM "4.3890315338"; frac "0.202439"; conf_lo "3.913993"; conf_hi "4.864070"; cov "139.951259";
CM019855.1	Cufflinks	exon	10061517	10061588	580	+	.	gene_id "CUFF.349"; transcript_id "CUFF.349.3"; exon_number "11"; FPKM "4.3890315338"; frac "0.202439"; conf_lo "3.913993"; conf_hi "4.864070"; cov "139.951259";
CM019855.1	Cufflinks	exon	10063945	10064010	580	+	.	gene_id "CUFF.349"; transcript_id "CUFF.349.3"; exon_number "12"; FPKM "4.3890315338"; frac "0.202439"; conf_lo "3.913993"; conf_hi "4.864070"; cov "139.951259";
CM019855.1	Cufflinks	exon	10065306	10065416	580	+	.	gene_id "CUFF.349"; transcript_id "CUFF.349.3"; exon_number "13"; FPKM "4.3890315338"; frac "0.202439"; conf_lo "3.913993"; conf_hi "4.864070"; cov "139.951259";
CM019855.1	Cufflinks	exon	10068468	10068569	580	+	.	gene_id "CUFF.349"; transcript_id "CUFF.349.3"; exon_number "14"; FPKM "4.3890315338"; frac "0.202439"; conf_lo "3.913993"; conf_hi "4.864070"; cov "139.951259";
CM019855.1	Cufflinks	exon	10070029	10070197	580	+	.	gene_id "CUFF.349"; transcript_id "CUFF.349.3"; exon_number "15"; FPKM "4.3890315338"; frac "0.202439"; conf_lo "3.913993"; conf_hi "4.864070"; cov "139.951259";
CM019855.1	Cufflinks	transcript	8381722	8755924	1000	+	.	gene_id "CUFF.312"; transcript_id "CUFF.312.1"; FPKM "1.0612696569"; frac "0.846172"; conf_lo "0.981221"; conf_hi "1.141318"; cov "37.299917";
CM019855.1	Cufflinks	exon	8381722	8383952	1000	+	.	gene_id "CUFF.312"; transcript_id "CUFF.312.1"; exon_number "1"; FPKM "1.0612696569"; frac "0.846172"; conf_lo "0.981221"; conf_hi "1.141318"; cov "37.299917";
CM019855.1	Cufflinks	exon	8559073	8559222	1000	+	.	gene_id "CUFF.312"; transcript_id "CUFF.312.1"; exon_number "2"; FPKM "1.0612696569"; frac "0.846172"; conf_lo "0.981221"; conf_hi "1.141318"; cov "37.299917";
CM019855.1	Cufflinks	exon	8565025	8565146	1000	+	.	gene_id "CUFF.312"; transcript_id "CUFF.312.1"; exon_number "3"; FPKM "1.0612696569"; frac "0.846172"; conf_lo "0.981221"; conf_hi "1.141318"; cov "37.299917";
CM019855.1	Cufflinks	exon	8603196	8603307	1000	+	.	gene_id "CUFF.312"; transcript_id "CUFF.312.1"; exon_number "4"; FPKM "1.0612696569"; frac "0.846172"; conf_lo "0.981221"; conf_hi "1.141318"; cov "37.299917";
CM019855.1	Cufflinks	exon	8603490	8603617	1000	+	.	gene_id "CUFF.312"; transcript_id "CUFF.312.1"; exon_number "5"; FPKM "1.0612696569"; frac "0.846172"; conf_lo "0.981221"; conf_hi "1.141318"; cov "37.299917";
CM019855.1	Cufflinks	exon	8616948	8617106	1000	+	.	gene_id "CUFF.312"; transcript_id "CUFF.312.1"; exon_number "6"; FPKM "1.0612696569"; frac "0.846172"; conf_lo "0.981221"; conf_hi "1.141318"; cov "37.299917";
CM019855.1	Cufflinks	exon	8625916	8626057	1000	+	.	gene_id "CUFF.312"; transcript_id "CUFF.312.1"; exon_number "7"; FPKM "1.0612696569"; frac "0.846172"; conf_lo "0.981221"; conf_hi "1.141318"; cov "37.299917";
CM019855.1	Cufflinks	exon	8638269	8638394	1000	+	.	gene_id "CUFF.312"; transcript_id "CUFF.312.1"; exon_number "8"; FPKM "1.0612696569"; frac "0.846172"; conf_lo "0.981221"; conf_hi "1.141318"; cov "37.299917";
CM019855.1	Cufflinks	exon	8668334	8668362	1000	+	.	gene_id "CUFF.312"; transcript_id "CUFF.312.1"; exon_number "9"; FPKM "1.0612696569"; frac "0.846172"; conf_lo "0.981221"; conf_hi "1.141318"; cov "37.299917";
CM019855.1	Cufflinks	exon	8685169	8685316	1000	+	.	gene_id "CUFF.312"; transcript_id "CUFF.312.1"; exon_number "10"; FPKM "1.0612696569"; frac "0.846172"; conf_lo "0.981221"; conf_hi "1.141318"; cov "37.299917";
CM019855.1	Cufflinks	exon	8692948	8693045	1000	+	.	gene_id "CUFF.312"; transcript_id "CUFF.312.1"; exon_number "11"; FPKM "1.0612696569"; frac "0.846172"; conf_lo "0.981221"; conf_hi "1.141318"; cov "37.299917";
CM019855.1	Cufflinks	exon	8694336	8694423	1000	+	.	gene_id "CUFF.312"; transcript_id "CUFF.312.1"; exon_number "12"; FPKM "1.0612696569"; frac "0.846172"; conf_lo "0.981221"; conf_hi "1.141318"; cov "37.299917";
CM019855.1	Cufflinks	exon	8712604	8712720	1000	+	.	gene_id "CUFF.312"; transcript_id "CUFF.312.1"; exon_number "13"; FPKM "1.0612696569"; frac "0.846172"; conf_lo "0.981221"; conf_hi "1.141318"; cov "37.299917";
CM019855.1	Cufflinks	exon	8715158	8715322	1000	+	.	gene_id "CUFF.312"; transcript_id "CUFF.312.1"; exon_number "14"; FPKM "1.0612696569"; frac "0.846172"; conf_lo "0.981221"; conf_hi "1.141318"; cov "37.299917";
CM019855.1	Cufflinks	exon	8718417	8718592	1000	+	.	gene_id "CUFF.312"; transcript_id "CUFF.312.1"; exon_number "15"; FPKM "1.0612696569"; frac "0.846172"; conf_lo "0.981221"; conf_hi "1.141318"; cov "37.299917";
CM019855.1	Cufflinks	exon	8724813	8724839	1000	+	.	gene_id "CUFF.312"; transcript_id "CUFF.312.1"; exon_number "16"; FPKM "1.0612696569"; frac "0.846172"; conf_lo "0.981221"; conf_hi "1.141318"; cov "37.299917";
CM019855.1	Cufflinks	exon	8731461	8731593	1000	+	.	gene_id "CUFF.312"; transcript_id "CUFF.312.1"; exon_number "17"; FPKM "1.0612696569"; frac "0.846172"; conf_lo "0.981221"; conf_hi "1.141318"; cov "37.299917";
CM019855.1	Cufflinks	exon	8737608	8737871	1000	+	.	gene_id "CUFF.312"; transcript_id "CUFF.312.1"; exon_number "18"; FPKM "1.0612696569"; frac "0.846172"; conf_lo "0.981221"; conf_hi "1.141318"; cov "37.299917";
CM019855.1	Cufflinks	exon	8743111	8743315	1000	+	.	gene_id "CUFF.312"; transcript_id "CUFF.312.1"; exon_number "19"; FPKM "1.0612696569"; frac "0.846172"; conf_lo "0.981221"; conf_hi "1.141318"; cov "37.299917";
CM019855.1	Cufflinks	exon	8748183	8748307	1000	+	.	gene_id "CUFF.312"; transcript_id "CUFF.312.1"; exon_number "20"; FPKM "1.0612696569"; frac "0.846172"; conf_lo "0.981221"; conf_hi "1.141318"; cov "37.299917";
CM019855.1	Cufflinks	exon	8751425	8755924	1000	+	.	gene_id "CUFF.312"; transcript_id "CUFF.312.1"; exon_number "21"; FPKM "1.0612696569"; frac "0.846172"; conf_lo "0.981221"; conf_hi "1.141318"; cov "37.299917";
CM019855.1	Cufflinks	transcript	8742115	8755924	352	+	.	gene_id "CUFF.312"; transcript_id "CUFF.312.2"; FPKM "0.3743100433"; frac "0.153828"; conf_lo "0.304875"; conf_hi "0.443745"; cov "13.155689";
CM019855.1	Cufflinks	exon	8742115	8742191	352	+	.	gene_id "CUFF.312"; transcript_id "CUFF.312.2"; exon_number "1"; FPKM "0.3743100433"; frac "0.153828"; conf_lo "0.304875"; conf_hi "0.443745"; cov "13.155689";
CM019855.1	Cufflinks	exon	8743111	8743315	352	+	.	gene_id "CUFF.312"; transcript_id "CUFF.312.2"; exon_number "2"; FPKM "0.3743100433"; frac "0.153828"; conf_lo "0.304875"; conf_hi "0.443745"; cov "13.155689";
CM019855.1	Cufflinks	exon	8748183	8748307	352	+	.	gene_id "CUFF.312"; transcript_id "CUFF.312.2"; exon_number "3"; FPKM "0.3743100433"; frac "0.153828"; conf_lo "0.304875"; conf_hi "0.443745"; cov "13.155689";
CM019855.1	Cufflinks	exon	8751425	8755924	352	+	.	gene_id "CUFF.312"; transcript_id "CUFF.312.2"; exon_number "4"; FPKM "0.3743100433"; frac "0.153828"; conf_lo "0.304875"; conf_hi "0.443745"; cov "13.155689";
CM019855.1	Cufflinks	transcript	8416129	8416991	1000	.	.	gene_id "CUFF.319"; transcript_id "CUFF.319.1"; FPKM "0.2916846643"; frac "1.000000"; conf_lo "0.157577"; conf_hi "0.425792"; cov "10.521275";
CM019855.1	Cufflinks	exon	8416129	8416991	1000	.	.	gene_id "CUFF.319"; transcript_id "CUFF.319.1"; exon_number "1"; FPKM "0.2916846643"; frac "1.000000"; conf_lo "0.157577"; conf_hi "0.425792"; cov "10.521275";
CM019855.1	Cufflinks	transcript	8496921	8497420	1000	.	.	gene_id "CUFF.329"; transcript_id "CUFF.329.1"; FPKM "0.4382111359"; frac "1.000000"; conf_lo "0.173960"; conf_hi "0.702462"; cov "15.806589";
CM019855.1	Cufflinks	exon	8496921	8497420	1000	.	.	gene_id "CUFF.329"; transcript_id "CUFF.329.1"; exon_number "1"; FPKM "0.4382111359"; frac "1.000000"; conf_lo "0.173960"; conf_hi "0.702462"; cov "15.806589";
CM019855.1	Cufflinks	transcript	8530434	8530830	1000	.	.	gene_id "CUFF.337"; transcript_id "CUFF.337.1"; FPKM "0.8389988524"; frac "1.000000"; conf_lo "0.333064"; conf_hi "1.344934"; cov "30.263289";
CM019855.1	Cufflinks	exon	8530434	8530830	1000	.	.	gene_id "CUFF.337"; transcript_id "CUFF.337.1"; exon_number "1"; FPKM "0.8389988524"; frac "1.000000"; conf_lo "0.333064"; conf_hi "1.344934"; cov "30.263289";
CM019855.1	Cufflinks	transcript	8577733	8579211	1000	.	.	gene_id "CUFF.341"; transcript_id "CUFF.341.1"; FPKM "0.1892978019"; frac "1.000000"; conf_lo "0.116289"; conf_hi "0.262307"; cov "6.828107";
CM019855.1	Cufflinks	exon	8577733	8579211	1000	.	.	gene_id "CUFF.341"; transcript_id "CUFF.341.1"; exon_number "1"; FPKM "0.1892978019"; frac "1.000000"; conf_lo "0.116289"; conf_hi "0.262307"; cov "6.828107";
CM019855.1	Cufflinks	transcript	8722612	8722930	1000	.	.	gene_id "CUFF.350"; transcript_id "CUFF.350.1"; FPKM "2.3395499828"; frac "1.000000"; conf_lo "0.983687"; conf_hi "3.695413"; cov "84.389243";
CM019855.1	Cufflinks	exon	8722612	8722930	1000	.	.	gene_id "CUFF.350"; transcript_id "CUFF.350.1"; exon_number "1"; FPKM "2.3395499828"; frac "1.000000"; conf_lo "0.983687"; conf_hi "3.695413"; cov "84.389243";
CM019855.1	Cufflinks	transcript	9020967	9378216	301	+	.	gene_id "CUFF.351"; transcript_id "CUFF.351.1"; FPKM "1.1258136250"; frac "0.231173"; conf_lo "1.045206"; conf_hi "1.206421"; cov "38.706504";
CM019855.1	Cufflinks	exon	9020967	9021103	301	+	.	gene_id "CUFF.351"; transcript_id "CUFF.351.1"; exon_number "1"; FPKM "1.1258136250"; frac "0.231173"; conf_lo "1.045206"; conf_hi "1.206421"; cov "38.706504";
CM019855.1	Cufflinks	exon	9157654	9157847	301	+	.	gene_id "CUFF.351"; transcript_id "CUFF.351.1"; exon_number "2"; FPKM "1.1258136250"; frac "0.231173"; conf_lo "1.045206"; conf_hi "1.206421"; cov "38.706504";
CM019855.1	Cufflinks	exon	9195519	9195618	301	+	.	gene_id "CUFF.351"; transcript_id "CUFF.351.1"; exon_number "3"; FPKM "1.1258136250"; frac "0.231173"; conf_lo "1.045206"; conf_hi "1.206421"; cov "38.706504";
CM019855.1	Cufflinks	exon	9203236	9203281	301	+	.	gene_id "CUFF.351"; transcript_id "CUFF.351.1"; exon_number "4"; FPKM "1.1258136250"; frac "0.231173"; conf_lo "1.045206"; conf_hi "1.206421"; cov "38.706504";
CM019855.1	Cufflinks	exon	9234026	9234088	301	+	.	gene_id "CUFF.351"; transcript_id "CUFF.351.1"; exon_number "5"; FPKM "1.1258136250"; frac "0.231173"; conf_lo "1.045206"; conf_hi "1.206421"; cov "38.706504";
CM019855.1	Cufflinks	exon	9237576	9237674	301	+	.	gene_id "CUFF.351"; transcript_id "CUFF.351.1"; exon_number "6"; FPKM "1.1258136250"; frac "0.231173"; conf_lo "1.045206"; conf_hi "1.206421"; cov "38.706504";
CM019855.1	Cufflinks	exon	9242146	9242359	301	+	.	gene_id "CUFF.351"; transcript_id "CUFF.351.1"; exon_number "7"; FPKM "1.1258136250"; frac "0.231173"; conf_lo "1.045206"; conf_hi "1.206421"; cov "38.706504";
CM019855.1	Cufflinks	exon	9248035	9248320	301	+	.	gene_id "CUFF.351"; transcript_id "CUFF.351.1"; exon_number "8"; FPKM "1.1258136250"; frac "0.231173"; conf_lo "1.045206"; conf_hi "1.206421"; cov "38.706504";
CM019855.1	Cufflinks	exon	9263137	9263272	301	+	.	gene_id "CUFF.351"; transcript_id "CUFF.351.1"; exon_number "9"; FPKM "1.1258136250"; frac "0.231173"; conf_lo "1.045206"; conf_hi "1.206421"; cov "38.706504";
CM019855.1	Cufflinks	exon	9265285	9265492	301	+	.	gene_id "CUFF.351"; transcript_id "CUFF.351.1"; exon_number "10"; FPKM "1.1258136250"; frac "0.231173"; conf_lo "1.045206"; conf_hi "1.206421"; cov "38.706504";
CM019855.1	Cufflinks	exon	9266549	9266756	301	+	.	gene_id "CUFF.351"; transcript_id "CUFF.351.1"; exon_number "11"; FPKM "1.1258136250"; frac "0.231173"; conf_lo "1.045206"; conf_hi "1.206421"; cov "38.706504";
CM019855.1	Cufflinks	exon	9279706	9279823	301	+	.	gene_id "CUFF.351"; transcript_id "CUFF.351.1"; exon_number "12"; FPKM "1.1258136250"; frac "0.231173"; conf_lo "1.045206"; conf_hi "1.206421"; cov "38.706504";
CM019855.1	Cufflinks	exon	9286517	9286698	301	+	.	gene_id "CUFF.351"; transcript_id "CUFF.351.1"; exon_number "13"; FPKM "1.1258136250"; frac "0.231173"; conf_lo "1.045206"; conf_hi "1.206421"; cov "38.706504";
CM019855.1	Cufflinks	exon	9306195	9306338	301	+	.	gene_id "CUFF.351"; transcript_id "CUFF.351.1"; exon_number "14"; FPKM "1.1258136250"; frac "0.231173"; conf_lo "1.045206"; conf_hi "1.206421"; cov "38.706504";
CM019855.1	Cufflinks	exon	9312058	9312205	301	+	.	gene_id "CUFF.351"; transcript_id "CUFF.351.1"; exon_number "15"; FPKM "1.1258136250"; frac "0.231173"; conf_lo "1.045206"; conf_hi "1.206421"; cov "38.706504";
CM019855.1	Cufflinks	exon	9325130	9325355	301	+	.	gene_id "CUFF.351"; transcript_id "CUFF.351.1"; exon_number "16"; FPKM "1.1258136250"; frac "0.231173"; conf_lo "1.045206"; conf_hi "1.206421"; cov "38.706504";
CM019855.1	Cufflinks	exon	9328324	9328542	301	+	.	gene_id "CUFF.351"; transcript_id "CUFF.351.1"; exon_number "17"; FPKM "1.1258136250"; frac "0.231173"; conf_lo "1.045206"; conf_hi "1.206421"; cov "38.706504";
CM019855.1	Cufflinks	exon	9340118	9340288	301	+	.	gene_id "CUFF.351"; transcript_id "CUFF.351.1"; exon_number "18"; FPKM "1.1258136250"; frac "0.231173"; conf_lo "1.045206"; conf_hi "1.206421"; cov "38.706504";
CM019855.1	Cufflinks	exon	9352287	9352436	301	+	.	gene_id "CUFF.351"; transcript_id "CUFF.351.1"; exon_number "19"; FPKM "1.1258136250"; frac "0.231173"; conf_lo "1.045206"; conf_hi "1.206421"; cov "38.706504";
CM019855.1	Cufflinks	exon	9355646	9355684	301	+	.	gene_id "CUFF.351"; transcript_id "CUFF.351.1"; exon_number "20"; FPKM "1.1258136250"; frac "0.231173"; conf_lo "1.045206"; conf_hi "1.206421"; cov "38.706504";
CM019855.1	Cufflinks	exon	9360408	9360616	301	+	.	gene_id "CUFF.351"; transcript_id "CUFF.351.1"; exon_number "21"; FPKM "1.1258136250"; frac "0.231173"; conf_lo "1.045206"; conf_hi "1.206421"; cov "38.706504";
CM019855.1	Cufflinks	exon	9365313	9378216	301	+	.	gene_id "CUFF.351"; transcript_id "CUFF.351.1"; exon_number "22"; FPKM "1.1258136250"; frac "0.231173"; conf_lo "1.045206"; conf_hi "1.206421"; cov "38.706504";
CM019855.1	Cufflinks	transcript	9020974	9378216	1000	+	.	gene_id "CUFF.351"; transcript_id "CUFF.351.2"; FPKM "3.7334048148"; frac "0.768827"; conf_lo "3.550431"; conf_hi "3.916378"; cov "128.357880";
CM019855.1	Cufflinks	exon	9020974	9021103	1000	+	.	gene_id "CUFF.351"; transcript_id "CUFF.351.2"; exon_number "1"; FPKM "3.7334048148"; frac "0.768827"; conf_lo "3.550431"; conf_hi "3.916378"; cov "128.357880";
CM019855.1	Cufflinks	exon	9125039	9125091	1000	+	.	gene_id "CUFF.351"; transcript_id "CUFF.351.2"; exon_number "2"; FPKM "3.7334048148"; frac "0.768827"; conf_lo "3.550431"; conf_hi "3.916378"; cov "128.357880";
CM019855.1	Cufflinks	exon	9157654	9157847	1000	+	.	gene_id "CUFF.351"; transcript_id "CUFF.351.2"; exon_number "3"; FPKM "3.7334048148"; frac "0.768827"; conf_lo "3.550431"; conf_hi "3.916378"; cov "128.357880";
CM019855.1	Cufflinks	exon	9195519	9195618	1000	+	.	gene_id "CUFF.351"; transcript_id "CUFF.351.2"; exon_number "4"; FPKM "3.7334048148"; frac "0.768827"; conf_lo "3.550431"; conf_hi "3.916378"; cov "128.357880";
CM019855.1	Cufflinks	exon	9203236	9203281	1000	+	.	gene_id "CUFF.351"; transcript_id "CUFF.351.2"; exon_number "5"; FPKM "3.7334048148"; frac "0.768827"; conf_lo "3.550431"; conf_hi "3.916378"; cov "128.357880";
CM019855.1	Cufflinks	exon	9234026	9234088	1000	+	.	gene_id "CUFF.351"; transcript_id "CUFF.351.2"; exon_number "6"; FPKM "3.7334048148"; frac "0.768827"; conf_lo "3.550431"; conf_hi "3.916378"; cov "128.357880";
CM019855.1	Cufflinks	exon	9237576	9237674	1000	+	.	gene_id "CUFF.351"; transcript_id "CUFF.351.2"; exon_number "7"; FPKM "3.7334048148"; frac "0.768827"; conf_lo "3.550431"; conf_hi "3.916378"; cov "128.357880";
CM019855.1	Cufflinks	exon	9242146	9242359	1000	+	.	gene_id "CUFF.351"; transcript_id "CUFF.351.2"; exon_number "8"; FPKM "3.7334048148"; frac "0.768827"; conf_lo "3.550431"; conf_hi "3.916378"; cov "128.357880";
CM019855.1	Cufflinks	exon	9248035	9248320	1000	+	.	gene_id "CUFF.351"; transcript_id "CUFF.351.2"; exon_number "9"; FPKM "3.7334048148"; frac "0.768827"; conf_lo "3.550431"; conf_hi "3.916378"; cov "128.357880";
CM019855.1	Cufflinks	exon	9263137	9263272	1000	+	.	gene_id "CUFF.351"; transcript_id "CUFF.351.2"; exon_number "10"; FPKM "3.7334048148"; frac "0.768827"; conf_lo "3.550431"; conf_hi "3.916378"; cov "128.357880";
CM019855.1	Cufflinks	exon	9265285	9265492	1000	+	.	gene_id "CUFF.351"; transcript_id "CUFF.351.2"; exon_number "11"; FPKM "3.7334048148"; frac "0.768827"; conf_lo "3.550431"; conf_hi "3.916378"; cov "128.357880";
CM019855.1	Cufflinks	exon	9266549	9266756	1000	+	.	gene_id "CUFF.351"; transcript_id "CUFF.351.2"; exon_number "12"; FPKM "3.7334048148"; frac "0.768827"; conf_lo "3.550431"; conf_hi "3.916378"; cov "128.357880";
CM019855.1	Cufflinks	exon	9279706	9279823	1000	+	.	gene_id "CUFF.351"; transcript_id "CUFF.351.2"; exon_number "13"; FPKM "3.7334048148"; frac "0.768827"; conf_lo "3.550431"; conf_hi "3.916378"; cov "128.357880";
CM019855.1	Cufflinks	exon	9286517	9286698	1000	+	.	gene_id "CUFF.351"; transcript_id "CUFF.351.2"; exon_number "14"; FPKM "3.7334048148"; frac "0.768827"; conf_lo "3.550431"; conf_hi "3.916378"; cov "128.357880";
CM019855.1	Cufflinks	exon	9306195	9306338	1000	+	.	gene_id "CUFF.351"; transcript_id "CUFF.351.2"; exon_number "15"; FPKM "3.7334048148"; frac "0.768827"; conf_lo "3.550431"; conf_hi "3.916378"; cov "128.357880";
CM019855.1	Cufflinks	exon	9312058	9312205	1000	+	.	gene_id "CUFF.351"; transcript_id "CUFF.351.2"; exon_number "16"; FPKM "3.7334048148"; frac "0.768827"; conf_lo "3.550431"; conf_hi "3.916378"; cov "128.357880";
CM019855.1	Cufflinks	exon	9325130	9325355	1000	+	.	gene_id "CUFF.351"; transcript_id "CUFF.351.2"; exon_number "17"; FPKM "3.7334048148"; frac "0.768827"; conf_lo "3.550431"; conf_hi "3.916378"; cov "128.357880";
CM019855.1	Cufflinks	exon	9328324	9328542	1000	+	.	gene_id "CUFF.351"; transcript_id "CUFF.351.2"; exon_number "18"; FPKM "3.7334048148"; frac "0.768827"; conf_lo "3.550431"; conf_hi "3.916378"; cov "128.357880";
CM019855.1	Cufflinks	exon	9340118	9340288	1000	+	.	gene_id "CUFF.351"; transcript_id "CUFF.351.2"; exon_number "19"; FPKM "3.7334048148"; frac "0.768827"; conf_lo "3.550431"; conf_hi "3.916378"; cov "128.357880";
CM019855.1	Cufflinks	exon	9352287	9352436	1000	+	.	gene_id "CUFF.351"; transcript_id "CUFF.351.2"; exon_number "20"; FPKM "3.7334048148"; frac "0.768827"; conf_lo "3.550431"; conf_hi "3.916378"; cov "128.357880";
CM019855.1	Cufflinks	exon	9355646	9355684	1000	+	.	gene_id "CUFF.351"; transcript_id "CUFF.351.2"; exon_number "21"; FPKM "3.7334048148"; frac "0.768827"; conf_lo "3.550431"; conf_hi "3.916378"; cov "128.357880";
CM019855.1	Cufflinks	exon	9360408	9360616	1000	+	.	gene_id "CUFF.351"; transcript_id "CUFF.351.2"; exon_number "22"; FPKM "3.7334048148"; frac "0.768827"; conf_lo "3.550431"; conf_hi "3.916378"; cov "128.357880";
CM019855.1	Cufflinks	exon	9365313	9378216	1000	+	.	gene_id "CUFF.351"; transcript_id "CUFF.351.2"; exon_number "23"; FPKM "3.7334048148"; frac "0.768827"; conf_lo "3.550431"; conf_hi "3.916378"; cov "128.357880";
CM019855.1	Cufflinks	transcript	18387126	18389612	1000	+	.	gene_id "CUFF.355"; transcript_id "CUFF.355.1"; FPKM "0.2290853918"; frac "1.000000"; conf_lo "0.106634"; conf_hi "0.351537"; cov "8.263274";
CM019855.1	Cufflinks	exon	18387126	18387240	1000	+	.	gene_id "CUFF.355"; transcript_id "CUFF.355.1"; exon_number "1"; FPKM "0.2290853918"; frac "1.000000"; conf_lo "0.106634"; conf_hi "0.351537"; cov "8.263274";
CM019855.1	Cufflinks	exon	18388927	18389612	1000	+	.	gene_id "CUFF.355"; transcript_id "CUFF.355.1"; exon_number "2"; FPKM "0.2290853918"; frac "1.000000"; conf_lo "0.106634"; conf_hi "0.351537"; cov "8.263274";
CM019855.1	Cufflinks	transcript	18368932	18381143	1000	+	.	gene_id "CUFF.354"; transcript_id "CUFF.354.1"; FPKM "0.1584812366"; frac "1.000000"; conf_lo "0.062913"; conf_hi "0.254049"; cov "5.716532";
CM019855.1	Cufflinks	exon	18368932	18369369	1000	+	.	gene_id "CUFF.354"; transcript_id "CUFF.354.1"; exon_number "1"; FPKM "0.1584812366"; frac "1.000000"; conf_lo "0.062913"; conf_hi "0.254049"; cov "5.716532";
CM019855.1	Cufflinks	exon	18370459	18370551	1000	+	.	gene_id "CUFF.354"; transcript_id "CUFF.354.1"; exon_number "2"; FPKM "0.1584812366"; frac "1.000000"; conf_lo "0.062913"; conf_hi "0.254049"; cov "5.716532";
CM019855.1	Cufflinks	exon	18372561	18372668	1000	+	.	gene_id "CUFF.354"; transcript_id "CUFF.354.1"; exon_number "3"; FPKM "0.1584812366"; frac "1.000000"; conf_lo "0.062913"; conf_hi "0.254049"; cov "5.716532";
CM019855.1	Cufflinks	exon	18373367	18373550	1000	+	.	gene_id "CUFF.354"; transcript_id "CUFF.354.1"; exon_number "4"; FPKM "0.1584812366"; frac "1.000000"; conf_lo "0.062913"; conf_hi "0.254049"; cov "5.716532";
CM019855.1	Cufflinks	exon	18381097	18381143	1000	+	.	gene_id "CUFF.354"; transcript_id "CUFF.354.1"; exon_number "5"; FPKM "0.1584812366"; frac "1.000000"; conf_lo "0.062913"; conf_hi "0.254049"; cov "5.716532";
CM019855.1	Cufflinks	transcript	18343068	18356100	1000	+	.	gene_id "CUFF.356"; transcript_id "CUFF.356.1"; FPKM "0.1609715051"; frac "1.000000"; conf_lo "0.047147"; conf_hi "0.274796"; cov "5.806357";
CM019855.1	Cufflinks	exon	18343068	18343139	1000	+	.	gene_id "CUFF.356"; transcript_id "CUFF.356.1"; exon_number "1"; FPKM "0.1609715051"; frac "1.000000"; conf_lo "0.047147"; conf_hi "0.274796"; cov "5.806357";
CM019855.1	Cufflinks	exon	18343608	18343718	1000	+	.	gene_id "CUFF.356"; transcript_id "CUFF.356.1"; exon_number "2"; FPKM "0.1609715051"; frac "1.000000"; conf_lo "0.047147"; conf_hi "0.274796"; cov "5.806357";
CM019855.1	Cufflinks	exon	18345155	18345268	1000	+	.	gene_id "CUFF.356"; transcript_id "CUFF.356.1"; exon_number "3"; FPKM "0.1609715051"; frac "1.000000"; conf_lo "0.047147"; conf_hi "0.274796"; cov "5.806357";
CM019855.1	Cufflinks	exon	18346055	18346159	1000	+	.	gene_id "CUFF.356"; transcript_id "CUFF.356.1"; exon_number "4"; FPKM "0.1609715051"; frac "1.000000"; conf_lo "0.047147"; conf_hi "0.274796"; cov "5.806357";
CM019855.1	Cufflinks	exon	18350973	18351081	1000	+	.	gene_id "CUFF.356"; transcript_id "CUFF.356.1"; exon_number "5"; FPKM "0.1609715051"; frac "1.000000"; conf_lo "0.047147"; conf_hi "0.274796"; cov "5.806357";
CM019855.1	Cufflinks	exon	18353102	18353202	1000	+	.	gene_id "CUFF.356"; transcript_id "CUFF.356.1"; exon_number "6"; FPKM "0.1609715051"; frac "1.000000"; conf_lo "0.047147"; conf_hi "0.274796"; cov "5.806357";
CM019855.1	Cufflinks	exon	18356007	18356100	1000	+	.	gene_id "CUFF.356"; transcript_id "CUFF.356.1"; exon_number "7"; FPKM "0.1609715051"; frac "1.000000"; conf_lo "0.047147"; conf_hi "0.274796"; cov "5.806357";
CM019855.1	Cufflinks	transcript	18354289	18354632	1000	.	.	gene_id "CUFF.358"; transcript_id "CUFF.358.1"; FPKM "1.4800676233"; frac "1.000000"; conf_lo "0.587553"; conf_hi "2.372582"; cov "53.387099";
CM019855.1	Cufflinks	exon	18354289	18354632	1000	.	.	gene_id "CUFF.358"; transcript_id "CUFF.358.1"; exon_number "1"; FPKM "1.4800676233"; frac "1.000000"; conf_lo "0.587553"; conf_hi "2.372582"; cov "53.387099";
CM019855.1	Cufflinks	transcript	18457200	18457763	1000	.	.	gene_id "CUFF.359"; transcript_id "CUFF.359.1"; FPKM "0.3057717291"; frac "1.000000"; conf_lo "0.108339"; conf_hi "0.503205"; cov "11.029405";
CM019855.1	Cufflinks	exon	18457200	18457763	1000	.	.	gene_id "CUFF.359"; transcript_id "CUFF.359.1"; exon_number "1"; FPKM "0.3057717291"; frac "1.000000"; conf_lo "0.108339"; conf_hi "0.503205"; cov "11.029405";
CM019855.1	Cufflinks	transcript	18456262	18457138	1000	.	.	gene_id "CUFF.360"; transcript_id "CUFF.360.1"; FPKM "0.1992868445"; frac "1.000000"; conf_lo "0.092764"; conf_hi "0.305810"; cov "7.188419";
CM019855.1	Cufflinks	exon	18456262	18457138	1000	.	.	gene_id "CUFF.360"; transcript_id "CUFF.360.1"; exon_number "1"; FPKM "0.1992868445"; frac "1.000000"; conf_lo "0.092764"; conf_hi "0.305810"; cov "7.188419";
CM019855.1	Cufflinks	transcript	18057856	18084646	1000	+	.	gene_id "CUFF.361"; transcript_id "CUFF.361.1"; FPKM "4.9066721663"; frac "1.000000"; conf_lo "4.573006"; conf_hi "5.240338"; cov "176.987178";
CM019855.1	Cufflinks	exon	18057856	18058232	1000	+	.	gene_id "CUFF.361"; transcript_id "CUFF.361.1"; exon_number "1"; FPKM "4.9066721663"; frac "1.000000"; conf_lo "4.573006"; conf_hi "5.240338"; cov "176.987178";
CM019855.1	Cufflinks	exon	18065496	18065556	1000	+	.	gene_id "CUFF.361"; transcript_id "CUFF.361.1"; exon_number "2"; FPKM "4.9066721663"; frac "1.000000"; conf_lo "4.573006"; conf_hi "5.240338"; cov "176.987178";
CM019855.1	Cufflinks	exon	18072697	18072844	1000	+	.	gene_id "CUFF.361"; transcript_id "CUFF.361.1"; exon_number "3"; FPKM "4.9066721663"; frac "1.000000"; conf_lo "4.573006"; conf_hi "5.240338"; cov "176.987178";
CM019855.1	Cufflinks	exon	18076193	18076276	1000	+	.	gene_id "CUFF.361"; transcript_id "CUFF.361.1"; exon_number "4"; FPKM "4.9066721663"; frac "1.000000"; conf_lo "4.573006"; conf_hi "5.240338"; cov "176.987178";
CM019855.1	Cufflinks	exon	18081215	18081366	1000	+	.	gene_id "CUFF.361"; transcript_id "CUFF.361.1"; exon_number "5"; FPKM "4.9066721663"; frac "1.000000"; conf_lo "4.573006"; conf_hi "5.240338"; cov "176.987178";
CM019855.1	Cufflinks	exon	18082810	18084646	1000	+	.	gene_id "CUFF.361"; transcript_id "CUFF.361.1"; exon_number "6"; FPKM "4.9066721663"; frac "1.000000"; conf_lo "4.573006"; conf_hi "5.240338"; cov "176.987178";
CM019855.1	Cufflinks	transcript	18389741	18391190	1000	.	.	gene_id "CUFF.362"; transcript_id "CUFF.362.1"; FPKM "0.2156015534"; frac "1.000000"; conf_lo "0.136875"; conf_hi "0.294328"; cov "7.776902";
CM019855.1	Cufflinks	exon	18389741	18391190	1000	.	.	gene_id "CUFF.362"; transcript_id "CUFF.362.1"; exon_number "1"; FPKM "0.2156015534"; frac "1.000000"; conf_lo "0.136875"; conf_hi "0.294328"; cov "7.776902";
CM019855.1	Cufflinks	transcript	18392063	18421501	1000	-	.	gene_id "CUFF.363"; transcript_id "CUFF.363.1"; FPKM "2.7883172054"; frac "1.000000"; conf_lo "2.604879"; conf_hi "2.971756"; cov "100.576598";
CM019855.1	Cufflinks	exon	18392063	18393109	1000	-	.	gene_id "CUFF.363"; transcript_id "CUFF.363.1"; exon_number "1"; FPKM "2.7883172054"; frac "1.000000"; conf_lo "2.604879"; conf_hi "2.971756"; cov "100.576598";
CM019855.1	Cufflinks	exon	18399343	18399451	1000	-	.	gene_id "CUFF.363"; transcript_id "CUFF.363.1"; exon_number "2"; FPKM "2.7883172054"; frac "1.000000"; conf_lo "2.604879"; conf_hi "2.971756"; cov "100.576598";
CM019855.1	Cufflinks	exon	18401151	18401304	1000	-	.	gene_id "CUFF.363"; transcript_id "CUFF.363.1"; exon_number "3"; FPKM "2.7883172054"; frac "1.000000"; conf_lo "2.604879"; conf_hi "2.971756"; cov "100.576598";
CM019855.1	Cufflinks	exon	18401514	18401629	1000	-	.	gene_id "CUFF.363"; transcript_id "CUFF.363.1"; exon_number "4"; FPKM "2.7883172054"; frac "1.000000"; conf_lo "2.604879"; conf_hi "2.971756"; cov "100.576598";
CM019855.1	Cufflinks	exon	18402392	18402469	1000	-	.	gene_id "CUFF.363"; transcript_id "CUFF.363.1"; exon_number "5"; FPKM "2.7883172054"; frac "1.000000"; conf_lo "2.604879"; conf_hi "2.971756"; cov "100.576598";
CM019855.1	Cufflinks	exon	18404548	18404709	1000	-	.	gene_id "CUFF.363"; transcript_id "CUFF.363.1"; exon_number "6"; FPKM "2.7883172054"; frac "1.000000"; conf_lo "2.604879"; conf_hi "2.971756"; cov "100.576598";
CM019855.1	Cufflinks	exon	18406297	18409041	1000	-	.	gene_id "CUFF.363"; transcript_id "CUFF.363.1"; exon_number "7"; FPKM "2.7883172054"; frac "1.000000"; conf_lo "2.604879"; conf_hi "2.971756"; cov "100.576598";
CM019855.1	Cufflinks	exon	18409844	18409901	1000	-	.	gene_id "CUFF.363"; transcript_id "CUFF.363.1"; exon_number "8"; FPKM "2.7883172054"; frac "1.000000"; conf_lo "2.604879"; conf_hi "2.971756"; cov "100.576598";
CM019855.1	Cufflinks	exon	18410676	18410765	1000	-	.	gene_id "CUFF.363"; transcript_id "CUFF.363.1"; exon_number "9"; FPKM "2.7883172054"; frac "1.000000"; conf_lo "2.604879"; conf_hi "2.971756"; cov "100.576598";
CM019855.1	Cufflinks	exon	18415952	18416094	1000	-	.	gene_id "CUFF.363"; transcript_id "CUFF.363.1"; exon_number "10"; FPKM "2.7883172054"; frac "1.000000"; conf_lo "2.604879"; conf_hi "2.971756"; cov "100.576598";
CM019855.1	Cufflinks	exon	18418459	18418584	1000	-	.	gene_id "CUFF.363"; transcript_id "CUFF.363.1"; exon_number "11"; FPKM "2.7883172054"; frac "1.000000"; conf_lo "2.604879"; conf_hi "2.971756"; cov "100.576598";
CM019855.1	Cufflinks	exon	18421402	18421501	1000	-	.	gene_id "CUFF.363"; transcript_id "CUFF.363.1"; exon_number "12"; FPKM "2.7883172054"; frac "1.000000"; conf_lo "2.604879"; conf_hi "2.971756"; cov "100.576598";
CM019855.1	Cufflinks	transcript	18421873	18441230	569	-	.	gene_id "CUFF.364"; transcript_id "CUFF.364.1"; FPKM "0.4468361940"; frac "0.359993"; conf_lo "0.334500"; conf_hi "0.559173"; cov "16.117701";
CM019855.1	Cufflinks	exon	18421873	18422058	569	-	.	gene_id "CUFF.364"; transcript_id "CUFF.364.1"; exon_number "1"; FPKM "0.4468361940"; frac "0.359993"; conf_lo "0.334500"; conf_hi "0.559173"; cov "16.117701";
[truncated: 369,834 more rows]
